# Supplementary material for: The clinical value of glycosylated hemoglobin level in newly diagnosed ketosis-prone type 2 diabetes
Source: Front Endocrinol (Lausanne). 2023 Nov 10;14:1244008. doi: 10.3389/fendo.2023.1244008 (PMC10667908; doi:10.3389/fendo.2023.1244008)
Supplement: Supplementary file 1 [file Table_1.xlsx]

## Sheet: Sheet1
identifier	ketosis group	HbA1c	The HbA1c group	keto-bodies	Random blood glucose at admission	gender	Age	Insulin dose required for blood glucose stabilization	Insulin dosage（u/d*kg）	stature（cm）	weightkg/	BMI（kg/m2）=	TC（mmol/L)	TG（mmol/L)	HDL-C（mmol/L)	LDL-C（mmol/L)	lipoprotein a	FFA	GSP	OGTT（mmol/L）					IRT（uIU/ml)					CRT（ng/ml）					ΔI30/ΔG30	ΔI30/ΔG30	HOMA - IR	HOMA - B	HOMA - IS	OGTT（INSAUC)
																				0h	0.5h	1h	2h	3h	0h	0.5h	1h	2h	3h	0h	0.5h	1h	2h	3h
1	0	9	2	0.16	13.43	0	66	0	0	1.6	64	25	6.52	1.93	1.33	4.33	303.9	711.6	375.5	10.19	15.62	18.72	21.43	18.13	19.5	75	37.4	49.9	47.5	3.44	7.25	5.96	8.31	7.73	10.221	0.701657	8.83133	58.296	43.0569	144.075
2	2	15.7	3	0.72	22.95	1	41	40	0.540541	1.78	74	23.3556	5.76	4.85	0.86	2.96	50.3	618	476.3	15.22	19.97	23.11	22.04	22.95	3.58	6.85	13.5	15.6	12.9	2.09	2.87	2.98	3.24	2.45	0.688421	0.164211	2.42167	6.10922	5.29238	36.495
3	0	6.8	1	0.1	14.3	1	38	0	0	1.7	79	27.3356	5.04	0.96	0.89	4.04	84.3	669.1	272.2	5.47	11.43	14.3	13.13	6.66	7.72	48.1	141	122	44.1	1.99	6.86	17.9	18.5	8.6	6.77517	0.817114	1.87682	78.3756	31.755	275.78
4	2	10.3	2	0.41	24.84	1	48	40	0.540541	1.7	74	25.6055	5.47	1.61	1.2	3.97	58.2	1064.6	421.4	12.47	20.18	24.84	23.72	17.9	10.7	14.9	22.1	17.8	18.9	1.68	1.76	2.63	2.53	1.67	0.544747	0.0103761	5.93018	23.8573	19.3063	53.95
5	0	8.7	1	0.12	10.96	1	43	0	0	1.72	95	32.112	4.59	4.23	1.06	1.47	260.6	467.9	377	9.5	14.26	17.71	18.87	13.98	13.2	30.4	43.1	78.1	60.1	4.9	7.68	9.62	13.4	10.9	3.61345	0.584034	5.57333	44	31.2632	158.975
6	0	9.9	2	0.58	18.55	1	60	38	0.535211	1.76	71	22.921	6.23	1.74	1.06	4.88	654.2	445.3	363.9	8.15	9.65	14.43	18.55	17.18	12.5	12.7	25.3	38.5	51.5	1.64	2.12	3.67	6.77	9.68	0.133333	0.32	4.52778	53.7634	34.5092	92.7
7	0	6.8	1	0.06	10.42	1	64	28	0.411765	1.68	68	24.093	5.81	2.74	0.68	3.53	113.9	241.2	282.3	7.96	10.42	14.18	14.47	9.81	10.9	19.3	29.7	54.4	37	2.88	4.15	6.1	11.2	8.16	3.41463	0.51626	3.85618	48.8789	30.8103	107.55
8	2	12.3	3	1.36	29.25	1	62	48	0.6	1.77	80	25.5354	5.27	1.34	1.01	4.03	49.1	453.2	627	13.33	18.66	23.94	26.17	22.92	5.08	8.69	7.13	11.1	7.25	1.27	1.59	1.89	1.93	1.7	0.677298	0.0600375	3.00962	10.3357	8.57464	25.6875
9	0	17.39	4		9.15	1	28	10	0.131579	1.66	76	27.5802	6.63	3.15	0.76	5.23	47.6	772.6	275.2	9.28	17.57	22.76	16.94	11.61	7.79	13.1	44.1	47.8	40.1	2.28	3.71	8.14	11.2	9.1	0.640531	0.172497	3.21294	26.955	18.8874	109.422
10	0	9.4	2	0.09	19	0	70	22	0.411215	1.54	53.5	22.5586	6.49	1.22	1.31	4.9	228.5	401.5	421.4	9.75	17.28	19.73	20.31	20.03	3.43	5.23	9.54	8.17	7.01	1.19	1.57	3.57	2.03	1.9	0.239044	0.0504648	1.48633	10.976	7.91538	22.3025
11	0	9.3	2	0.1	14.38	1	38	6	0.0634249	1.74	94.6	31.2459	4.31	1.77	1.04	3.02	40.1	710.3	355.8	9.06	14.38	17.63	22.77	17.79	27.6	35.5	28.5	39.6	41	5.51	6.3	5.99	8.05	8.16	1.48496	0.148496	11.1136	99.2806	68.543	106.125
12	0	11.1	3	0.21	16.25	1	42	30	0.387097	1.72	77.5	26.1966	4.59	3.95	0.89	2.3			449.1	15.11	21.6	25.49	25.42	18.6	13.7	19.9	27.7	36.2	33.1	2.92	3.68	4.72	5.99	5.02	0.955316	0.117103	9.20031	23.6003	20.4004	86.9
13	0	10.6	2	0.26	20.94	1	60	32	0.444444	1.65	72	26.4463	4.57	1.65	1.02	3.04	50.9	504	459.2	12.43	13.15	20.05	20.94	19.23	10.8	10.5	31.4	31	20.8	2.57	2.78	5.13	6.46	5.71	-0.416667	0.291667	5.9664	24.1881	19.5495	72.9
14	2	11.9	3		25.76	1	63	0	0	1.71	69	23.597	3.36	1.2	1.07	2.1	526.7	572.4	538.8	13.34	17.07	23.39	25.76	25.42	4.83	5.65	8.02	10.2	9.07	1.27	1.4	1.48	1.84	2.06	0.219839	0.0348525	2.86365	9.81707	8.14655	24.7825
15	0	9.2	2	0.16	18.85	1	29	34	0.343434	1.75	99	32.3265	4.23	1.42	0.97	2.95	59.2	508.3	359.4	6.43	12.79	18.85	16.84	13.07	15.9	28.2	44.8	96.4	40.79	3.49	5.23	8.3	13.3	7.56	1.93396	0.273585	4.54387	108.532	55.6376	168.47
16	2	12.5	4	0.43	25.65	1	65	34	0.472222	1.76	72	23.2438	6.58	2.35	1.04	4.28	193.2	805.3	464.2	10.68	16.41	20.7	25.65	21.2	2.06	2.03	4.32	9.71	8.78	0.892	1.01	1.33	2.55	2	-0.0052356	0.0205934	0.977813	5.73816	4.33989	18.87
17	0	11.5	3	0.14	20.41	0	55	50	0.78125	1.58	64	25.6369	5.47	2.18	1.03	3.94	65.2	436.8	456.2	12.5	17.39	23.92	27.14	23.78	10.1	11.8	18	28.6	26	3.56	3.67	4.02	6.18	5.21	0.347648	0.0224949	5.61111	22.4444	18.18	63.525
18	0	7.2	1	0.13	10.6	1	55	0	0	1.75	69	22.5306	4.96	0.9	1.22	3.54	216.2	245.9	196.6	8.19	11.36	13.48	16.29	16.21	5.26	15.6	16.3	20.4	19.6	0.59	1.65	2.16	3.57	3.5	3.26183	0.334385	1.91464	22.4307	14.4505	51.54
19	0	9	2	0.17	9.14	1	62	0	0	1.62	65	24.7676	5.06	1.15	1.21	3.6	194.1	539.7	404.8	8.58	15.83	17.5	21.14	19.29	3.19	8.7	10	12.5	11.7	1.48	2.57	2.93	3.96	3.52	0.76	0.150345	1.21645	12.5591	8.36538	30.9975
20	0	8.8	1	0.17	9.5	1	60	0	0	1.73	78	26.0617	4.79	0.68	1.11	3.55	114	577.3		8.63	13.79	16.32	19.44	14.34	13.82	26.77	44.57	64.72	33.73	3.33	4.66	6.32	10.27	8.09	2.50969	0.257752	5.30074	53.8791	36.0313	131.852
21	0	10.7	3	0.18	10.42	1	62	0	0	1.71	68	23.255	5.44	1.21	0.93	4.31	121.4	465.2	451.6	11.16	14.51	19.64	20.86	18.63	10.2	14.4	14.7	34.6	22.6	2.66	2.23	3.68	6.67	4.7	1.25373	-0.128358	5.0592	26.6319	20.5645	66.675
22	0	8.9	2	0.08	13.69	1	51	10	0.108696	1.81	92	28.0822	7.12	2.5					371	10.38	15.51	18.81	19.83	14.42	11.6	17	31.4	56.6	30.3	4.4	5.16	7.81	13.3	8.67	1.05263	0.148148	5.35147	33.7209	25.1445	106.7
23	2	8.7	1	0.41	19.77	1	43	0	0	1.74	93	30.7174	5.41	7.23	0.95	2.15	21.2	1045.35	421.7	11.42	16.98	19.77	18.46	14.91	6.3	7.7	12.2	18.2	19.68	1.7	2.35	2.93	4.19	3.79	0.251799	0.116906	3.1976	15.9091	12.4124	42.615
24	2	9.9	2	0.22	22.47	1	56	10	0.12987	1.69	77	26.9598	4.17	1.43	0.84	2.68	61.8	547.82	417.8	10.69	16.55	18.85	22.47	18.08	3.63	24.8	16.5	21.8	22.8	2.19	4.46	4.23	6.97	6.78	3.61263	0.387372	1.72465	10.0974	7.64032	58.8825
25	2	13.9	4	2.35	27.86	1	41	42	0.56	1.7	75	25.9516	6.14	1.9	0.99	4.28	584.3	533.83	681	14.36	18.71	24.49	24.06	21.81	11	17.9	13.5	14.6	12.4	2.29	2.83	2.86	3.07	2.74	1.58621	0.124138	7.02044	20.2578	17.2354	42.625
26	0	10	2	0.08	12.32	0	63	42	0.7	1.61	60	23.1473	3.23	1.19	0.87	1.96	255.2	182.98	332.7	6.87	9.71	14.4	16.48	12.32	9.69	12.8	20.2	32.2	35.4	2.63	2.95	3.1	4.31	5.72	1.09507	0.112676	2.95868	57.5074	31.7358	73.8725
27	2	13.1	4	0.54	27.51	1	35	54	0.9	1.65	60	22.0386	3.94	5.07	0.5	1.59	8.8	654.93	369.6	10.16	15.6	22.83	24.4	20.49	24.7	17.8	17.2	25.1	42.2	8.34	7.48	6.91	6.7	5.89	-1.26838	-0.158088	11.1534	74.1742	54.6998	74.175
28	0	7.8	1	0.06	11.3	1	30	20	0.3125	1.63	64	24.0882	2.87	0.65	1.19	1.47	89.5	345.81	454.2	9.12	13.04	16.6	14.92	12.79	3.93	4.92	15.3	4.82	3.67	1.17	1.49	3.51	1.72	1.57	0.252551	0.0816327	1.59296	13.9858	9.69572	21.5725
29	2	12.5	4	1.13	24.85	1	31	31	0.319588	1.76	97	31.3146	4.7	2.44	0.69	2.66	82.9	946.19	519.7	13.07	17.74	21.02	24.85	24.06	6.2	10.3	9.82	9.12	8.22	2.2	2.78	3.73	2.66	2.81	0.877944	0.124197	3.60151	12.9572	10.6733	27.295
30	0	6.4	1	0.1	14.19	1	53	0	0	1.73	72	24.0569	5.22	1.35	1.55	3.23	86.2	451.4	253.7	7.07	11.34	14.19	12.4	5.8	3.98	12.5	23.4	35	14.7	1.58	2.94	5.44	7.87	6.01	1.99532	0.318501	1.2506	22.2969	12.6662	67.145
31	2	12.1	3	0.13	19.66	1	34	38	0.506667	1.73	75	25.0593	4.81	2.08	0.69	3.64	18.8	383.4	448	8.48	14.56	18.94	19.66	14.68	4.55	14.3	21	32.5	29.4	2.19	3.98	5.26	10.1	8.01	1.60362	0.294408	1.71484	18.2731	12.0725	71.2375
32	2	11.8	3	0.27	24.11	1	25	32	0.344086	1.68	93	32.9507	2.92	1.92	0.83	1.85	178.7	465.2	343.9	11.68	17.32	21.47	24.11	18.47	5.29	5.4	9.85	17.4	15.02	2.35	2.39	3.19	5.05	4.59	0.0195035	0.0070922	2.7461	12.934	10.1905	36.32
33	0	10.9	3		13.09	1	68	10	0.16	1.65	62.5	22.9568	5.66	1.22	1.17	4.19	403	729.8	388.1	8.56	13.09	19.18	22.81	22.49	5.77	9.37	18	16.2	17.6	1.68	2.29	3.01	4.25	15.24	0.794702	0.134658	2.19516	22.8063	15.1665	44.6275
34	0	9.7	2		12.13	1	57	10	0.15625	1.7	64	22.1453	5.53	6.78	0.9	2.42	63.6	501.1	348.9	9.81	15.75	21.44	21.31	17.52	22.4	21	31.6	51.1	40.51	4.71	4.95	5.81	9.37	7.34	-0.23569	0.040404	9.7664	70.9984	51.3761	111.155
35	0	11.3	3	0.14	17.93	1	33	38	0.395833	1.7	96	33.218	5.42	7.74	0.74	1.94	10.4	614.5	430.7	15.2	17.93	22.43	21.99	19.4	8.82	10.8	16.3	14.9	18.4	2.95	4.04	4.57	5.53	5.9	0.725275	0.399267	5.9584	15.0769	13.0559	43.93
36	0	8	1	0.08	14.02	1	69	20	0.266667	1.74	75	24.7721		2.53	0.82	2.05			341.2	7.12	14.02	15.49	16.96	12.19	8.85	34.1	39.7	37.6	40.9	3.02	6.12	10	10.43	11	3.65942	0.449275	2.80053	48.895	27.967	107.088
37	0	10.9	3	0.11	17.48	1	49	48	0.505263	1.66	95	34.4753	6.31	3.5	0.98	4.49	95.2	473.6	445.2	13.66	19.88	24.65	20.22	17.48	31.7	48.7	73.7	54.3	50.1	6.75	8.67	10.7	10	9.03	2.73312	0.308682	19.2454	62.4016	52.2145	166.9
38	0	7.1	1	0.18	13.55	1	56	0	0	1.8	82.3	25.4012	5.6	2.8	1.05	3.59	143.5	599.8	345.6	8.1	13.55	17.04	14.06	9.81	3.7	20.5	49.3	27.9	12.6	2.1	4.99	11.7	9.51	5.47	3.08257	0.530275	1.332	16.087	10.2778	82.35
39	0	6.9	1		10.73	1	60	0	0	1.65	64	23.5078	2.55	2.8	0.63	1.3	9.6	738.22	245.9	7.85	10.73	18.74	21.58	16.24	12.01	14.7	54.6	64.7	60.3	3.1	3.19	5.39	6.72	6.23	0.934028	0.03125	4.19016	55.2184	34.4236	146.153
40	0	10.1	2	0.08	21.86	0	52	10	0.147059	1.56	68	27.9421	6.03	1.61	1.02	4.14	32.4	901.94	399.3	13.67	17.5	20.69	21.86	21.7	10.1	17.3	17.5	31.3	30.1	2.94	4.01	4.09	6.21	5.16	1.8799	0.279373	6.13631	19.8623	16.624	70.65
41	0	8.3	1	0.2	23.12	0	59	28	0.466667	1.55	60	24.974	4.98	1.52	1.13	3.25	69.3	737.12	337.7	10.78	17.28	21.01	23.12	16.44	7.82	13.2	22.26	26.36	25.3	0.93	1.52	2.19	3.44	3.12	0.827692	0.0907692	3.74665	21.4835	16.3219	64.26
42	0	10.8	3	0.1	16	1	40	22	0.314286	1.75	70	22.8571	5.45	6.89	0.83	2.18	21.5	479.43	361.2	11.69	14	16.83	22.31	18.77	16.9	19.3	12.6	16.4	13.5	3.79	3.59	3.06	4.08	5.3	1.03896	-0.0865801	8.78049	41.2698	32.5278	46.475
43	0	14.5	4	0.08	12.66	0	52	26	0.722222	1.56	36	14.7929	3.58	0.86	0.88	2.32	50.2	454.43	661.4	10.92	12.66	13.55	17.29	17.2	4.51	5.81	12.6	11.9	14.3	1.53	2	2.64	3.12	3.01	0.747126	0.270115	2.18885	12.1563	9.29258	32.5325
44	2	13.4	4	0.26	30.6	1	71	32	0.5	1.65	64	23.5078	4.41	0.92	1.14	3.05	23.6	411.85	543.2	10.35	17.34	22.52	24.36	19.99	3.23	6.8	15.1	23.7	20.4	1.43	1.92	3.1	5.26	5.24	0.51073	0.0701001	1.4858	9.43066	7.02174	49.4325
45	2	10.3	2	0.61	17.64	1	33		0	1.78	89.5	28.2477	5.2	3.25	0.78	3.11	182.5	731.55	379.2	5.96	9.23	12.58	14.32	10.33	7.72	17.8	24	56.9	27.3	3.16	5.09	6.14	11.8	8	3.08257	0.590214	2.04494	62.7642	29.1443	99.38
46	0	7.9	1	0.13	11.78	1	34		0	1.72	83	28.0557	4.08	3.09	1.08	2.61	330.7	625.1	337.7	7.76	11.78	19.42	21.18	13.96	11.8	10.8	14.2	38.3	29.7	2.65	2.59	3.03	7.46	6.81	-0.248756	-0.0149254	4.06969	55.3991	34.2139	72.15
47	0	11.5	3	0.17	13.33	1	64	32	0.492308	1.7	65	22.4913	5.4	1.24	0.99	3.94	37.7	610.19	445.2	7.35	11.48	16.2	19.47	17.51	4.75	7.97	13.7	34.1	29	1.54	1.89	2.9	6.76	7.32	0.779661	0.0847458	1.55167	24.6753	14.5408	64.0475
48	2	11.8	3	0.44	28.06	1	34	34	0.373626	1.8	91	28.0864	3.87	1.87	1.03	2.02	98.8	531.05	510.8	12.27	18.47	22.96	28.06	21.02	9.82	7.85	15.2	16.4	12.1	2.64	2.92	3.94	5.22	4.79	-0.317742	0.0451613	5.35517	22.3945	18.0073	40.23
49	0	9.1	2	0.07	13.25	1	49	8	0.123077	1.65	65	23.8751	4.9	2.75	1.02	2.71	144.1		397.1	10.06	13.25	17.5	19.61	17.01	13.6	20.3	31.3	45.1	40.3	3.37	4.15	5.68	8.18	8.75	2.10031	0.244514	6.08071	41.4634	30.4175	102.275
50	0	7.8	1	0.19	17.01	1	39	30	0.405405	1.75	74	24.1633	6.4	3.01	1.07	4.5	16.1	714.93	294.6	10.02	11.16	14.54	15.08	17.01	6.35	6.95	5.12	5.52	6.25	3.98	3.99	5.12	5.52	6.25	0.526316	0.00877193	2.82787	19.4785	14.259	17.5475
51	2	9.7	2	0.13	19.62	1	46	8	0.0851064	1.62	94	35.8177	5.58	2.84	0.76	3.31	47.2	331	341.6	8.96	16.31	19.62	18.21	12.01	12.2	15.6	36.3	36.1	29.2	3.52	3.55	5.37	7.07	6.41	0.462585	0.00408163	4.85831	44.6886	30.6362	88.775
52	0	12.5	4	0.06	11.8	0	71	38	0.612903	1.63	62	23.3355		1.84	0.88		329.4		292.3	8.13	10.67	14.63	17.58	22.48	6.05	8.8	16	17.7	31.7	1.58	1.59	2.19	2.26	2.42	1.08268	0.00393701	2.18607	26.1339	16.7435	51.4625
53	2	11.9	3	0.11	15.15	1	43	0	0	1.78	74	23.3556	6.21	2.99	1.18	3.8	93.6	411.75	408.8	9.96	15.15	19.25	19.42	14.49	2.9	5.8	5.07	6.9	14.2	0.74	0.81	1.38	2.4	2.6	0.558767	0.0134875	1.28373	8.97833	6.5512	21.4275
54	2	13.2	1	0.47	29.99	1	50	30	0.428571	1.7	70	24.2215	4.49	2.07	0.85	3.02	287	528.72	543.2	14.55	22.26	26.61	29.99	22.5	5.15	10.04	11.5	11.3	7.78	2.21	2.58	3.07	3.13	2.63	0.634241	0.0479896	3.33033	9.32127	7.96392	30.1225
55	0	6.5	1	0.08	12.15	0	62	0	0	1.55	54	22.4766	4.43	2.19	1.32	2.14	102.3	376.92	252	5.11	12.15	15.19	14.9	6.75	13.5	73.3	98.6	255	134	1.96	4.74	8.81	12.79	11.14	8.49432	0.394886	3.066	167.702	59.4423	435.975
56	2	11.9	3	0.67	24.62	1	34	36	0.553846	1.62	65	24.7676	6.05	0.93	0.85	4.28	270.8	399.54	380.3	10.44	16.75	24.62	23.19	18.1	8.38	11.32	16.93	16.73	14.43	1.23	1.51	2.5	2.5	2.84	0.465927	0.044374	3.88832	24.1499	18.0603	44.3975
57	0	9.5	2	0.12	14.21	1	52	0	0	1.6	68	26.5625	5.14	2.51	0.8	3.2	10.7	465	329.9	6.62	14.21	17.51	13.43	6.75	6.51	22.14	42.77	50.27	14.77	1.07	2.04	3.99	4.37	1.41	2.05929	0.1278	1.91539	41.7308	22.1261	102.43
58	0	11.8	3	0.08	15.99	1	27	18	0.2	1.7	90	31.1419	2.68	0.66	3.79	1.72	381.3	419.04	410.5	11.51	15.99	21.79	22.85	16.11	25	25.6	34	34.5	38	4.94	4.72	5.29	6.35	6.6	0.133929	-0.0491071	12.7889	62.422	48.8705	98.05
59	0	9.3	2	0.06	20.22	0	66	0	0	1.57	57	23.1247	5.07	7.37	0.78	2.17	63.9	477.1	413.9	8.99	15.19	18.37	19.01	20.32	7.85	9.09	17	16.5	12.9	2.67	3.01	4.41	6.07	6.29	0.2	0.0548387	3.13651	28.5974	19.6468	42.2075
60	0	7	1	0.09	12.85	1	61	0	0	1.7	79	27.3356	5.59	2.74	0.88	3.35	10.5	641.95	280.6	7.2	12.85	14.21	14.7	9.34	12.7	57.5	41.6	45.4	33.2	3.67	8.69	9.75	12.3	9.36	7.9292	0.888496	4.064	68.6486	39.6875	125.125
61	2	13.7	4	0.38	26.73	1	42	30	0.416667	1.8	72	22.2222	5.47	1.82	1.57	3.27	300	549.4	735.3	15.38	21.38	25.29	26.73	22.73	5.55	8.64	9.57	9.16	5.12	1.55	1.82	2.24	2.87	2.83	0.515	0.045	3.79373	9.34343	8.11931	24.605
62	0	6.6	1	0.08	12.51	1	50	0	0	1.7	65	22.4913	3.5	1.37	1.12	1.98	22.5	388.12	232.2	5.72	12.51	16.33	14.49	10.43	2.72	8.75	13.1	13.3	13	1.25	2.59	4.02	5.34	5.24	0.888071	0.197349	0.691484	24.5045	10.6993	34.68
63	0	9.7	2	0.07	15.29	1	65	0	0	1.76	69	22.2753	4.54	1.42	0.95	3.2	113.4	431.33	336.6	9.33	15.29	21.43	24.02	17.73	18.8	22.2	32.2	33.2	30.1	3.88	4.51	5.08	6.48	5.9	0.57047	0.105705	7.79573	64.494	45.3376	88.2
64	0	7.1	1	0.22	10.8	0	64	0	0	1.68	65	23.03	2.84	0.66	0.74	1.78	94.5	477.92	208.9	6.9	10.8	13.08	16.26	8.63	6.68	18.77	14.15	21.4	20	1.17	1.76	1.88	2.51	2.46	3.1	0.151282	2.04853	39.2941	21.7826	53.0675
65	2	18.4	4	1.21	37.67	1	66	54	0.870968	1.7	62	21.4533	8.66	4.85	1	4.21	789.9	496.62	561.7	16.93	18.5	23.25	28.3	29.49	1.5	4	3.6	3.4	2	1.94	2.34	2.28	2.44	2.41	1.59236	0.254777	1.12867	2.2338	1.9935	9.475
66	0	10.1	2		29.16	1	41	40	0.43956	1.8	91	28.0864	5.95	6.26	0.8	2.47	32.8	672.26	365.2	15.75	23.42	29.16	25	20.89	9.7	14	21.8	16.6	14.1	3.54	4.04	5.02	4.7	4.67	0.560626	0.065189	6.79	15.8367	13.8571	49.425
67	0	8	1	0.12	14.04	1	76	0	0	1.68	75	26.5731	4.44	1.22	1.29	2.84	58.5	752.57	322	7.85	14.04	16.68	19.5	12.71	13.9	77.7	78.5	196.1	64.3	3.52	7.34	8.53	14.7	13.9	10.3069	0.617124	4.84956	63.908	39.8408	329.45
68	2	11.5	3	0.35	27.55	0	48	30	0.416667	1.68	72	25.5102	5.77	4.5	0.72	2.86	65.3	727.93	438	13.51	17.85	22.27	27.55	23.38	2.4	5.2	5	13	9.4	1.47	2.01	2.07	3.48	3.45	0.645161	0.124424	1.44107	4.7952	3.99704	24.65
69	0	7.6	1	0.08	12.9	1	55	10	0.125	1.75	80	26.1224	4.51	1.86	0.85	2.7	70.8	974.24	338.8	8.18	12.9	17.12	16.07	10.47	4.6	12.4	23.7	20.6	13.7	2.01	3.05	5.62	6.67	5.36	1.65254	0.220339	1.67236	19.6581	12.6528	52.575
70	0	6.1	2	0.24	9.4	1	46	0	0	1.69	73	25.5593	4.29	0.99	1.12	2.9	275.1	643.55	222.9	5.12	9.4	13.39	10.8	9.03	5.7	19	42.6	26.9	16.8	2.18	3.92	7.15	7.52	6.37	3.10748	0.406542	1.29707	70.3704	25.0488	78.175
71	0	9.1	2	0.07	19.33	0	45	37	0.480519	1.71	77	26.3329	5.68	1.41	1.19	4.04	138.8	438.1	481.6	14.22	19.33	21.68	20.11	19.1	1.6	5.6	8.7	5.4	4.2	1.41	1.96	2.29	2.66	2.44	0.782779	0.107632	1.0112	2.98507	2.53165	17.225
72	2	5	1	2.8	29.74	1	45	28	0.509091	1.65	55	20.202	3.61	0.49	0.74	2.74	280.9	335.54	286.7	13.22	13.91	22.45	29.74	28.305	1.8	1.9	3.3	3.4	3.6	0.88	0.92	1.13	1.32	1.33	0.144928	0.057971	1.0576	3.7037	3.06354	9.075
73	2	13.3	4	0.98	32.15	0	56	22	0.488889	1.55	45	18.7305	8.16	1.98	1.26	5.26	392.8	722.85	669.3	17.08	25.32	26.61	32.15	30.53	0.7	1.5	1.6	2.9	1.7	0.77	0.98	1.04	1.44	1.41	0.0970874	0.0254854	0.531378	1.03093	0.922131	5.875
74	0	12	3	0.05	21.7	1	51	31	0.673913	1.58	46	18.4265	3.06	0.93	0.52	2.44	144.6	360.85	412.8	12.05	18.63	24.8	31.17	27.93	5.3	11.3	7.82	4.55	16.9	4.28	4.27	2.64	2.09	2.01	0.911854	-0.00151976	2.83844	12.3977	9.89627	25.84
75	2	12.7	4	3.37	26.1	1	35	62	0.704545	1.83	88	26.2773	8.06	2.83	1	5.89	82	499.28	613.2	12.73	21.49	26.1	22.69	18.47	4.85	6.7	6.9	5.7	4	1.06	0.778	1.05	1.12	1.38	0.211187	-0.0321918	2.74402	10.5092	8.57227	17.4375
76	0	9.5	2	0.06	14.15	1	77	0	0	1.7	70	24.2215	5.27	0.89	1.24	3.5	90.4	581.01	432.9	10.52	14.15	17.23	19.34	18.44	8.99	11.4	16.7	30.9	23	2.16	2.45	2.81	5.14	4.79	0.663912	0.0798898	4.20332	25.6125	19.2277	62.8725
77	0	12.1	3	0.06	24.61	0	60	56	0.933333	1.58	60	24.0346	5.05	0.74	1.36	3.3	141.6	652.8	448.6	12.02	18.73	24.33	17.64	21.12	20.6	5.01	2.91	7.3	12.1	5.17	2.89	1.36	2.12	2.73	-2.3234	-0.339791	11.005	48.3568	38.5607	23.1875
78	0	5.2	1	0.08	12.35	1	37	0	0	1.66	89	32.2979	4	1.46	1.22	2.33	55.2	597.18	164.1	5.5	10.71	12.35	9.93	5.08	26.8	87	99.4	132	114	5.33	9.35	10.59	11.63	10.42	11.5547	0.771593	6.55111	268	109.636	313.75
79	0	8.7	1	0.06	14.95	1	53	0	0	1.66	54	19.5965	4.23	2.05	1.06	2.39	61.2	339.65	379.2	10.24	14.95	21.02	20.94	14.97	4.59	6.2	13.1	14.7	13.8	1.27	1.45	2.89	3.46	2.88	0.341826	0.0382166	2.08896	13.6202	10.0854	35.6725
80	0	8.5	1	0.08	9.54	1	46	0	0	1.7	74	25.6055	5.66	2.42	1.41	3.22	267.9	575.89	311.4	8.12	9.54	12.4	12.55	14.18	6.61	11.5	18.6	19	13	0.52	0.71	1.52	3.13	3.06	3.44366	0.133803	2.38548	28.6147	18.3159	46.8525
81	0	11.2	3	0.1	17.11	1	42	41	0.630769	1.64	65	24.1672	4.89	1.16	1.07	3.24	81.9	342.08	526.4	12.41	19.79	23.73	25.35	18.45	6.5	10.8	11.2	13.3	13.4	1.6	1.79	2.13	2.69	2.77	0.582656	0.0257453	3.58511	14.5903	11.7849	35.425
82	0	11.6	3		12.49	1	66	30	0.483871	1.73	62	20.7157	5.09	2.6	0.86	2.97	122.5	531.88	513	11.35	12.38	18.05	22.94	22.14	4.2	7.2	19	49.9	24.7	2.39	2.63	3.41	6.49	6.39	2.91262	0.23301	2.11867	10.7006	8.32599	81.15
83	0	10.8	3	0.25	17.29	1	46	43	0.565789	1.69	76	26.6097	4.56	1.16	1.33	2.66	352.3	719.47	565.6	15.1	17.29	23.57	24.56	25.3	4.14	5.27	8.38	9.24	12.89	1.24	1.29	1.49	1.69	2.86	0.515982	0.0228311	2.7784	7.13793	6.16887	25.64
84	0	8.9	2	0.1	15.7	0	44	28	0.451613	1.58	62	24.8358	5.82	1.7	1.5	3.48	26.9	388.11	313.6	7.74	15.7	18.12	19.39	14.63	31.8	46.5	106.2	107.4	115.6	4.17	4.74	7.27	8.39	8.54	1.84673	0.071608	10.9392	150	92.4419	276.05
85	2	15.7	3	0.07	17.4	1	51	0	0	1.67	65	23.3067	4.47	1.55	0.98	2.84	458.2	257.08	522	11.82	20.14	23.84	23.93	17.4	2.4	4.7	9.4	11.2	10.6	1.1	1.46	2	2.89	2.75	0.276442	0.0432692	1.2608	5.76923	4.56853	26.5
86	2	12.4	3	1.47	25.64	1	57	30	0.405405	1.75	74	24.1633	6.23	2.08	0.96	4.48	80.8	1056.94	510.8	12.45	15.3	21.34	26.19	24.78	7.89	8.85	11.7	10.1	8.53	2.44	2.47	2.98	2.99	2.68	0.336842	0.0105263	4.3658	17.6313	14.259	29.5375
87	0	7.9	1	0.08	16	0	37	30	0.461538	1.6	65	25.3906	6.54	1.93	1.2	4.12	73.9	763.17	328.2	10.86	16.14	20.3	19.02	16	13.5	20.9	42.6	63.8	40.6	2.41	3.51	7.47	7.16	6.23	1.40152	0.208333	6.516	36.6848	27.9696	129.875
88	0	6.4	1	0.08	9.52	0	64	0	0	1.58	60	24.0346	2.89	0.59	1.28	1.31	40	324.48	284.5	5.83	9.52	14.93	15.1	7.77	8.35	17.6	39.4	73.8	46.6	1.94	3.38	7.32	14.7	12.4	2.50678	0.390244	2.16358	71.6738	32.2256	137.537
89	2	13.7	4	8	21.84	1	40	40	0.615385	1.75	65	21.2245	9.24	2.44	0.63	6.63	799.5	687.05	461.5	15.71	18.61	25.32	26.93	22.92	6	7.7	8.6	11.8	8.1	2.11	2.13	2.21	2.5	3.01	0.586207	0.00689655	4.18933	9.82801	8.59325	27.65
90	0	12.8	4	0.12	14.07	0	63	40	0.64	1.68	62.5	22.1443	2.58	0.59	1.09	1.24	128.4		529.8	14.07	22.25	24.85	24.71	18.14	11.9	34.4	71.3	43.4	27.2	2.38	4.82	7.51	7.08	4.63	2.75061	0.298289	7.44147	22.5166	19.0299	130.65
91	2	11.5	3	0.45	18.19	1	47	0	0	1.7	64	22.1453	4.95	1.32	0.95	3.69	184.4	612.11	473.8	7.83	10.08	15.06	17.34	16.64	8.08	10.93	19.12	32.83	13.91	1.15	1.5	2.19	4.91	2.85	1.26667	0.155556	2.81184	37.321	23.2184	61.61
92	0	9.4	2	0.05	16.36	0	56	30	0.5	1.54	60	25.2994	3.54	0.98	0.74	2.28	45.6	539.5	372.4	10.7	17.79	19.44	21.75	14.45	13.8	35.1	35.5	84	38.7	1.91	3.74	4.6	7.71	5.64	3.00423	0.25811	6.56267	38.3333	29.0187	150.975
93	2	12.2	3	0.12	12.58	1	56	0	0	1.74	74.5	24.6069	4.2	0.93	1.14	2.72	134.2	368.08	469.3	11.29	12.81	18.58	23.48	23.67	3.57	4.26	3.68	6.49	5.23	1.2	1.5	1.2	1.77	1.29	0.453947	0.197368	1.79135	9.1656	7.1147	14.8875
94	2	13.1	4	0.07	15.96	0	58	36	0.553846	1.68	65	23.03	6.04	0.92	1.52	3.94	240.9	646.07	533.2	13.59	21.37	23.24	25.68	20.64	4.48	9	9.41	9.26	6.51	1.1	1.49	1.67	2.227	2.11	0.580977	0.0501285	2.70592	8.88008	7.41722	25.1925
95	0	9.1	2	0.11	8.82	0	70	0	0	1.58	70	28.0404	6.42	2.15	0.8	4.77	60.1	463.01	378.6	8.89	11.57	14.48	15.69	15.98	10.26	19.28	27.29	30.75	40.11	2.51	3.16	4.69	5.29	7.46	3.36567	0.242537	4.05384	38.0705	25.9674	83.4775
96	0	10.9	3	0.07	15.96	1	59	50	0.675676	1.68	74	26.2188	4.16	1.89	0.9	2.79	649.7	410.74	472.7	14.17	15.96	20.15	24.78	23.24	8.88	9.64	12.3	17.4	15.6	3.21	3.64	4.56	4.56	5.09	0.424581	0.240223	5.59243	16.6448	14.1002	41.465
97	2	9.9	2	0.4	11.37	1	66	32	0.503937	1.7	63.5	21.9723	4.75	0.9	2.39	1.78	36	818.17	407.7	10.54	17.19	20.44	22.58	18.79	5.82	17.7	23.7	21.5	13.6	2.69	4.07	5.2	6.14	3.53	1.78647	0.207519	2.72635	16.5341	12.4241	56.38
98	2	9.6	2	0.36	24.09	1	46	40	0.421053	1.7	95	32.872	3.85	5.03	0.7	1.53	10.8	726.49	422.3	12.36	18.16	24.09	23.74	18.62	10.4	12.3	23.6	24.6	23	3.16	3.23	4.88	5.88	5.59	0.327586	0.012069	5.71307	23.4763	18.932	62.55
99	2	10.7	3	2.79	22.97	1	35	28	0.252252	1.8	111	34.2593	3.59	3.42	0.63	1.63	25.9	666.2	419.4	11.75	14.87	18.92	22.97	18.81	4.18	6.94	5.2	5.79	4.7	1.61	2.08	1.79	1.82	1.73	0.884615	0.150641	2.18289	10.1333	8.00426	16.555
100	0	10	2	0.18	15.52	1	44	0	0	1.75	110	35.9184	5.42	2.8	1.08	3.97	56.5	831.2	306.5	10.49	15.52	19.03	16.62	12.26	28.9	74.1	77.2	81.9	80.8	6.35	9.38	10.3	11.6	10.9	8.98608	0.602386	13.4738	82.6896	61.9876	224.475
101	0	11	3	0.1	14.42	0	66	46	0.766667	1.55	60	24.974	4.95	1.91	1.13	3.02	103.6	723.8	565.6	14.49	22.94	27.07	30.36	25.55	8.83	15.3	23	34.6	22.2	2.4	3.19	3.8	5.35	4.29	0.76568	0.0934911	5.68652	16.0692	13.7112	72.8075
102	2	12.7	4	1.49	28.99	1	60	43	0.728814	1.63	59	22.2063	5.07	1.88	0.91	3.47	56.9	937.58	520.5	12.19	18.5	21.74	28.99	25.07	3.68	5.82	7.13	8.76	12	1.58	2.12	2.18	2.55	3.27	0.339144	0.0855784	1.99374	8.46951	6.79245	23.9375
103	0	8.7	1	0.112	17.69	1	35	16	0.205128	1.82	78	23.5479	4.68	2.75	0.88	3.02	44.9	413.13	376.5	7.62	13.82	17.69	12.26	5.6	12.1	12.8	37.4	43.5	20.4	2.27	2.44	5.06	7.51	3.67	0.112903	0.0274194	4.09787	58.7379	35.7283	91.175
104	0	9.1	2	0.124	23.13	1	54	30	0.394737	1.72	76	25.6896	5.6	2.66	0.89	3.69	508.8	471.47	358.7	10.4	19.23	23.13	21.03	14.59	17	22.2	41.3	45.6	37.5	2.96	3.35	5.74	6.55	5.43	0.588901	0.0441676	7.85778	49.2754	36.7788	110.675
105	2	11.4	3	0.3	21.61	0	61	43	0.551282	1.6	78	30.4688	6.03	1.36	1.14	4.38	75	492.33	560.6	8.01	11.33	17.1	21.61	20.56	13.5	15.2	17.9	24.3	21.4	0.693	0.819	1.04	2.2	2.63	0.512048	0.0379518	4.806	59.867	37.9213	59.4
106	2	12.4	3	3.296	24.06	1	29	42	0.42	1.75	100	32.6531	5.07	3.92	0.68	2.77	67.6	642.48	492.2	13.12	19.61	26.35	24.06	19.6	12.9	15	16.6	17.4	19.6	2.15	2.27	2.6	2.7	2.98	0.323575	0.01849	7.52213	26.8191	22.1227	50.375
107	2	11.6	3	0.499	21.33	0	59	25	0.238095	1.65	105	38.5675	4.99	1.4	1.15	3.49	234.5	669.8	589.4	12.48	14.35	17.41	21.33	22.47	6.62	8.75	7.19	10	12.8	1.38	1.55	1.66	2.06	2.39	1.13904	0.0909091	3.67189	14.7439	11.9351	27.8225
108	2	20	4	4.73	27.1	1	50	38	0.4	1.78	95	29.9836	5.95	2.35	0.96	4.27	64.4	1150.3	478.8	17.54	17.88	21.86	24.72	28.19	4.14	6.44	7.38	9.37	8.28	1.56	1.98	2.15	2.09	1.82	6.76471	1.23529	3.22736	5.89744	5.31072	23.3
109	2	14.6	4	0.37	33.33	1	53	35	0.636364	1.72	55	18.5911	3.06	0.6	1.15	1.73	94.3	588.9	766	12.1	16.46	19.84	28.81	30.23	1	2.05	2.66	3.55	5.67	0.647	0.805	0.816	1.25	1.89	0.240826	0.0362385	0.537778	2.32558	1.8595	9.655
110	2	14.4	4	2.76	15.33	1	23	36	0.553846	1.7	65	22.4913	6.64	0.98	1.11	5.53	690.5	531.17	553.8	9.69	11.63	15.54	19.48	21.48	5.74	7.35	8.03	8.76	9.31	1.49	1.69	1.71	1.98	2.12	0.829897	0.103093	2.47203	18.546	13.3282	24.5475
111	2	10.7	3	0.281	17.03	1	57	16	0.188235	1.78	85	26.8274	4.91	1.73	0.93	3.21	109.8	529.97	425.1	8.78	13.44	17.03	16.42	14.97	17.6	17.9	32.7	56.7	43.6	3.05	3.16	4.58	9.1	8.42	0.0643777	0.0236052	6.86791	66.6667	45.1025	116.375
112	2	13	4	2.512	22.64	1	35	33	0.464789	1.72	71	23.9995	5.97	9.25	0.76	1.67	37	1117.93	541.2	10.42	17.23	22.22	23.88	18.26	10.5	13.1	14.1	15	18.6	2.27	2.44	2.42	2.48	3.53	0.381791	0.0249633	4.86267	30.3468	22.6727	44.05
113	0	11.9	3	0.2	17.39	1	45	20	0.235294	1.75	85	27.7551	5.64	1.44	1.02	3.75	32.8	559.41	599	16.75	21.61	25.99	25.73	20.12	10.09	12.37	12.9	13.26	13.44	1.29	1.66	2.21	2.69	2.55	0.469136	0.0761317	7.51144	15.2302	13.5537	38.3625
114	0	7.1	1	0.185	24.54	1	28	50	0.666667	1.68	75	26.5731	4.83	1.57	0.83	3.39	88.8	767.04	559.2	9.06	13.28	18.19	21.47	17.81	26.1	28.4	40.9	43	44.5	3.08	3.58	4.75	45.48	6.05	0.545024	0.118483	10.5096	93.8849	64.8179	116.65
115	2	11.6	3	2.104	26.16	0	26	30	0.526316	1.6	57	22.2656	4.41	1.94	0.87	2.7	39	772.29	599.8	17.29	20.51	23.91	26.16	22.39	2.12	5.51	8.98	8.42	9.83	1.16	1.59	1.61	1.77	2.29	1.0528	0.13354	1.6291	3.07469	2.75882	23.355
116	2	11.3	3	5.824	19.11	1	26	48	0.623377	1.81	77	23.5036	3.04	0.81	0.72	2	52.1	694.9	536.3	7.28	9.73	14.95	19.11	16.68	10.1	12.3	12.5	12.8	12.9	0.51	0.79	0.83	1.06	2.41	0.897959	0.114286	3.26791	53.4392	31.2157	37.3
117	2	12.7	4	2.721	21.24	1	29	56	0.538462	1.78	104	32.8241	7.7	11.02	0.51	1.69	22.9	468.53	402.2	9.04	11.05	16.45	21.24	17.26	14.3	20	23	45	49.5	3.4	3.59	3.96	7.7	8.97	2.83582	0.0945274	5.74542	51.6245	35.5918	100.575
118	0	10.6	2	0.163	15.42	1	32	32	0.444444	1.8	72	22.2222	4.54	2.71	0.99	2.21	59	569.88	693.6	12.11	17.5	22.07	21.29	15.42	6.48	12.7	16.29	9.05	5.41	1.24	1.73	4.61	2.93	2.25	1.15399	0.0909091	3.48768	15.0523	12.0396	31.9425
119	2	12	3	2.199	28.78	1	52	32	0.457143	1.7	70	24.2215	5.91	1.22	1.57	3.99	16.1	1027.6	748.7	13.71	22.21	28.78	27.48	20.48	4.31	5.1	5.06	6.54	6.64	0.77	0.97	0.899	0.998	1.3	0.0929412	0.0235294	2.62623	8.4427	7.0733	17.2825
120	2	12.4	3	0.401	24.88	1	29	34	0.330097	1.81	103	31.4398	8.31	24.24	0.66	1.37	19	905.62	330.1	14.31	19.53	24.88	22.35	19.39	13.8	15.4	22.4	30.2	21.4	0.91	1.27	1.67	2.02	1.35	0.306513	0.0689655	8.7768	25.5319	21.6981	68.85
121	2	10.4	2	0.137	18.99	1	26	36	0.321429	1.84	112	33.0813	5.04	2.54	0.96	2.87	46.1	808.81	464	11.69	15.52	20.51	19.39	17.76	10.52	27.31	36.93	21.17	17.69	2.28	4.31	5.78	5.19	4.57	4.38381	0.530026	5.46572	25.6899	20.2481	73.9975
122	2	11.1	3	0.928	26.17	0	56	38	0.506667	1.62	75	28.578	6.05	1.61	1.43	3.7	79.3	1080.54	620.1	16.54	22.89	26.17	29.84	23.69	3.04	7.12	6.07	8.91	6.77	1.38	1.98	2.09	2.57	2.5	0.64252	0.0944882	2.23474	4.66258	4.13543	21.1675
123	0	11.4	3	0.076	19.07	1	51	24	0.289157	1.75	83	27.102	3.92	0.78	1.11	2.31	47.4	344.35	646.7	12.18	15	21.01	22.38	19.49	7.91	14.6	15.7	18.9	21.2	1.36	1.97	2.67	3.22	3.71	2.37234	0.216312	4.28195	18.2258	14.6121	50.5525
124	2	12.1	3	0.457	20.25	1	38	52	0.468468	1.9	111	30.7479	6.03	2.83	1	3.64	56.2	680.22	508.8	7.7	15.74	20.25	18.1	14.44	11.8	42.7	52.4	33.9	22	2.89	6.91	9.87	7.68	5.31	3.84328	0.5	4.03822	56.1905	34.4805	108.5
125	2	14.9	4	1.308	25.01	1	29	51	0.596491	1.65	85.5	31.405	5.78	1.55	0.8	4.01	302.9	439.83	575.5	8.59	10.02	17.43	25.01	22.96	10.4	11.5	11.1	12.5	12.1	2.08	2.13	2.41	2.54		0.769231	0.034965	3.97049	40.8644	27.241	35.225
126	2	13.7	4	0.449	22.9	1	28	64	0.719101	1.81	89	27.1664	6.18	2.4	0.87	4.56	188.5	843.54	591.4	15.36	17.79	22.9	22.5	21.69	6.24	11.7	14.3	14	11.5	2.9	2.94	3.36	5.54	4.62	2.24691	0.0164609	4.25984	10.5228	9.14062	37.885
127	2	17.3	4	0.282	19.36	1	51	54	0.72973	1.72	74	25.0135	3.65	1.05	0.79	2.18	110.6	418.78	793.6	12.73	14.55	18.37	22.09	19.36	2.95	3.95	3.97	5.19	6.05	0.756	1	1.16	1.65	2.21	0.549451	0.134066	1.66904	6.3922	5.21406	13.905
128	2	12.9	4	1.205	20.42	1	64	44	0.483516	1.76	91	29.3776	5.24	2.44	0.7	3.46	53.1	1214.68	721.2	19.74	21.3	25.42	29.6	31.91	13.5	14.3	15.98	22.3	15.7	2.76	3.05	4.28	5.55	2.95	0.512821	0.185897	11.844	16.6256	15.3875	52.66
129	2	14.9	4	3.177	23.76	0	35	34	0.715789	1.58	47.5	19.0274	7.13	0.95	1.96	3.51	61.7	540.77	660.2	9.59	13.05	16.88	23.76	26.38	4.93	7.14	7.34	8.52	11.4	0.464	0.989	1.07	1.71	2.4	0.638728	0.151734	2.10128	16.1905	11.5667	24.5275
130	0	7.9	1	0.144	15.32	1	65	0	0	1.67	70	25.0995	5.79	1.29	0.8	3.93	134.8	461.42	260.1	6.13	11.63	15.32	12.9	7.06	18		112	166	121	3.55		13.6	＞20	17	-3.27273	-0.645455	4.904	136.882	66.0685	315
131	2	15.8	4	0.206	23.52	1	53	33	0.471429	1.77	70	22.3435	4.59	1.27	0.8	3.3	46	375.6	730.6	14.43	19.7	23.52	24.6	19.63	2.18	2.84	6.91	9.94	10.2	0.937	1.09	1.69	2.86	3.12	0.125237	0.0290323	1.39811	3.98902	3.39917	22.1875
132	2	15	4	0.538	32.17	1	55	34	0.68	1.6	50	19.5312	4.41	2.78	0.86	2.14	182.6	880.22	713.8	17.13	23.7	28.07	32.17	27.49	5.83	6.02	10.5	14.6	8.56	1.46	1.64	2.67	2.89	2.66	0.0289193	0.0273973	4.43857	8.55466	7.65762	31.2225
133	2	12.5	4	0.284	21.96	0	48	20	0.3125	1.64	64	23.7954	5.71	1.76	1.02	3.96	135.6	805.86	491.5	13.74	17.36	21.96	24.59	24.08	10.8	18.9	20.4	30.7	22	2.38	3.46	3.87	5.89	5.28	2.23757	0.298343	6.5952	21.0938	17.6856	69.15
134	2	13.4	4	5.836	18.91	1	50	38	0.44186	1.75	86	28.0816	4.15	2.09	0.8	2.22	33.7	403.07	546.5	9.29	11.86	16.47	17.42	15.78	9.95	21.3	27.6	43.8	34.3	2.04	2.89	3.44	4.87	5.28	4.41634	0.330739	4.10824	34.3696	24.0985	94.7875
135	2	12.3	3	0.405	14.36	1	46	34	0.53125	1.68	64	22.6757	5.94	1.17	1	4	62.8	604.13	551.8	10.27	13.45	19.11	23.37	20.7	4.32	9.11	11.3	18.4		1.34	1.94	2.33	3.47	4.43	1.50629	0.188679	1.97184	12.7622	9.46446	32.51
136	2	12	3	0.507	24.87	0	52	54	1.05882	1.54	51	21.5045	3.96	0.96	1.01	2.57	42.3	563.3	664	15	20.38	24.87	28.38	25.9	4.45	6.87	12.1	9.4	9	2.02	2.34	4.02	3.82	3.69	0.449814	0.0594796	2.96667	7.73913	6.675	27.5225
137	2	10.2	2	0.425	23.3	1	52	30	0.352941	1.72	85	28.7317	5.33	1.14	0.85	3.64	296.6	560.29	492.8	13.76	17.73	22.85	23.3	19.21	8.8	12.31	15.3	14.23	9.56	2.18	2.36	2.63	2.23	2.22	0.884131	0.0453401	5.38169	17.154	14.3895	38.84
138	2	10.9	3	0.225	17.12	1	41	20	0.238095	1.755	84	27.2725	6.78	3.04	0.94	4.25	13.7	816.99	483.2	8.53	12.15	15.49	17.12	15.77	10.12	19.22	22.04	31.67	32.65	1.91	2.31	2.88	5.23	8.1	2.51381	0.110497	3.8366	40.2386	26.694	76.665
139	2	12.9	4	2.854	31.44	1	39	52	0.8	1.68	65	23.03	4.95	6.36	0.72	1.5	23.1	421.73	734.9	20.26	26.82	32.5	31.44	27.22	2.3	2.64	3.03	5.87	6.7	1.92	2.03	2.35	2.42	2.51	0.0518293	0.0167683	2.07102	2.74463	2.55429	13.3875
140	2	10.4	2	0.434	19.31	1	27	0	0	1.71	85	29.0688	3.17	5.14	0.5	0.98	5	824.83	496.5	8.41	15.03	21.07	19.31	14.28	5.95	30.9	50.7	44.2	38.2	3.67	5.27	8.74	8.07	8.1	3.76888	0.241692	2.22398	24.2363	15.9185	118.263
141	2	13	4	0.751	24.95	1	54	54	0.771429	1.7	70	24.2215	3.2	1.33	0.63	2.1	44	557.78	666.8	12.93	20.3	23.72	24.95	19.05	5.6	5.75	6.45	7.23	7.87	1.51	1.58	1.67	2.12	2.19	0.0203528	0.00949796	3.21813	11.877	9.74478	20.2775
142	2	12.1	3	0.162	12.47	1	33	32	0.516129	1.73	62	20.7157	4.78	0.8	1.16	2.67	19.7	235.24	664.6	7.79	8.8	12.7	16.29	16.7	5.12	7.16	10.8	13.2	13.7	0.725	0.946	1.27	1.98	2.28	2.0198	0.218812	1.77266	23.8695	14.7882	33.01
143	2	12.7	4	0.431	19.6	0	60	22	0.338462	1.59	65	25.711	6.87	2.15	1.43	4.2	84.1	1045.57	620.2	11.99	14.09	19.6	23.22	19.84	4.84	5.82	8.87	22.2	12.2	1.06	1.1	1.61	3.05	2.53	0.466667	0.0190476	2.57918	11.4016	9.08257	39.0725
144	0	9.9	2	0.115	18.08	1	54	0	0	1.72	85	28.7317	4.02	1.11	0.95	2.46	176.1	684.56	524	5.42	9.82	14.34	12.11	9.41	8.3	17	23.6	33.5	19.8	1.7	2.73	4.05	5.64	4.68	1.97727	0.234091	1.99938	86.4583	34.4557	71.675
145	2	16.5	4	0.745	15.4	1	30	52	0.590909	1.84	88	25.9924	4.61	2.18	0.85	2.79	341.7	527.7	602.3	8.97	15.78	19.04	16.38	11.52	6.26	9.84	17.3	25.2	23.5	1.56	1.88	2.65	3.03	2.51	0.525698	0.0469897	2.49565	22.8885	15.7023	56.41
146	2	17.5	4	0.755	42.69	1	60	0	0	1.76	80	25.8264	5.46	3.4	1	3.85			601	6.18	9.8	13.77	17.23	15.51	12.1	12.7	22.7	42.5	32.6	1.75	1.87	2.66	5.88	6.23	0.165746	0.0331492	3.32347	90.2985	44.0534	85.2
147	0	9.6	2	0.274	10.64	1	35	0	0	1.75	80	26.1224	6.61	1.57	1.56	4.35	149.8	562.14	566.8	8.36	10.64	14.8	16.09	14.21	11	12.1	23.2	39.2	44.3	2.3	2.33	3.32	6.35	6.95	0.482456	0.0131579	4.08711	45.2675	29.6053	87.55
148	2	18	4	6.644	22.75	1	35	42	0.7	1.68	60	21.2585	4.4	1.06	0.82	2.69	45.3	460.11	477.6	13.62	14.22	17.26	21.71	21.29	0.5	1	＜2	4.8	2.99	0.364	0.399	0.461	0.673	0.902	0.833333	0.0583333	0.302667	0.988142	0.825991	#VALUE!
149	2	12.9	4	2.938	21.61	1	21	16	0.266667	1.75	60	19.5918	4.23	0.69	0.77	3.2	56.2	813.71	674.9	7.52	10.98	17.29	21.61	20.76	1	2	2.24	2.46	3.44	0.633	0.862	0.951	0.989	1.1	0.289017	0.066185	0.334222	4.97512	2.99202	7.11
150	2	14	4	0.764	14.21	1	47	42	0.631579	1.63	66.5	25.0292	4.49	1.85	1.22	2.73	72.5	652.2	482.8	10.85	13.81	18.06	21.97	19.21	4.7	7.54	9.31	18.7	17.4	1.31	1.47	1.68	2.81	2.76	0.959459	0.0540541	2.26644	12.7891	9.74654	39.3275
151	0	11.1	3	0.19	15.62	1	39	34	0.447368	1.7	76	26.2976	4.03	0.9	1.06	2.9	255.4	767.9	486.5	10.96	15.62	19.85	22.93	22.05	3.78	6.72	7.38	9.55	13.2	1.21	1.47	1.69	2.3	2.69	0.630901	0.055794	1.84128	10.134	7.76004	25.99
152	2	10.7	3	0.148	18.67	1	49	32	0.405063	1.78	79	24.9337	4.78	2.81	0.97	3.09	24.7	322.7	433	11.54	13.32	18.67	20.99	19.05	13.4	19.2	19.8	29.4	22.2	2.5	3.11	3.17	4.31	3.11	3.25843	0.342697	6.87271	33.3333	26.1265	68.3
153	2	14.8	1	0.704	17	1	30	26	0.509804	1.73	51	17.0403	3.12	0.3	1.37	1.76	64.5	318.1	493.2	6.89	13.06	18.03	21.26	18.87	2	3.03	7.47	10.6	10.9	0.31	0.42	0.56	1.69	1.55	0.166937	0.0178282	0.612444	11.7994	6.5312	23.6675
154	2	11.4	3	0.634	21	1	35	28	0.424242	1.83	66	19.708	3.54	0.58	1.32	1.83	88.1	469.82	476.4	7	13.09	18.82	21	16.7	6.28	9.69	13.6	18.3	17.3	0.97	1.03	1.62	1.79	2.28	0.559934	0.00985222	1.95378	35.8857	20.1857	43.565
155	0	8.3	1	0.139	17.76	1	41	18	0.217129	1.72	82.9	28.0219	4.85	1.62	1.18	3.1	35.5	411.34	379.5	8.23	13.91	17.76	16.88	13.13	3	3.2	5.4	7.89	1.78	2.45	2.84	4.33	4.81	4.72	0.0352113	0.068662	1.09733	12.685	8.2017	15.18
156	0	14.8	4	0.195	15.46	1	61	36	0.553846	1.65	65	23.8751	4.87	1.74	1.06	3.13	147.9	452.02	418.7	6.61	11.23	16.52	20.55	16.04	36.9	141	190	196	79.9	3.17	9.82	15.3	8.23	6.49	22.5325	1.43939	10.8404	237.299	125.605	458.175
157	2	10.1	2	0.496	23.18	1	45	14	0.244328	1.6	57.3	22.3828	2.64	1.63	1.02	1.12	18	642.69	465.6	9.66	16.61	23.18	25.31	20.79	6.58	16.9	32	17.4	20.1	1.53	2.86	4.48	3.61	3.97	1.48489	0.191367	2.82501	21.3636	15.3261	61.545
158	2	11.8	3	0.948	18.12	1	48	0	0	1.68	70	24.8016	5.73	1.7	0.87	3.73	92	289.82	478.7	6.29	11.48	15.99	19.99	18.12	6.73	8.76	9.59	24.9	22.4	0.66	0.7	1.02	3.66	3.82	0.391137	0.00770713	1.88141	48.2437	24.0739	49.355
159	2	12.9	4	1.158	12.4	1	31	60	0.6	1.78	100	31.5617	3.78	3.63	0.56	2.05	55.9	674.31	468.4	7.81	12.84	15.32	16.29	15.87	17.5	21.3	26.2	43.3	41.2	1.89	2.41	3.11	4.63	5.4	0.755467	0.10338	6.07444	81.2065	50.4161	98.575
160	0	8.2	1	0.104	12.96	1	48	41	0.418367	1.78	98	30.9304	5.62	3.47	0.95	3.45	25	704.29	330.6	7.82	12.96	18.89	16.77	11.4	22	40.3	84.7	89.8	75.9	4.02	6.72	10.7	13.9	13.1	3.56031	0.525292	7.64622	101.852	63.2992	216.925
161	0	9.8	2		14.1	1	33	52	0.732394	1.73	71	23.7228	6.14	5.27	0.77	2.73	106.6	568.15	368.3	7.86	13.62	18.09	18.06	13.45	8.88	19	28.3	27.9	25.1	2.01	3.01	5.09	4.95	4.9	1.75694	0.173611	3.10208	40.7339	25.4198	73.395
162	0	10.1	2	0.127	11.5	1	33	50	0.806452	1.65	62	22.7732	4.98	2.41	0.62	3.22	18.6	312.28	311.1	7.95	14.17	16.82	16.98	13.6	12.1	38.6	40.6	40.9	42.3	1.54	4.55	5.08	5.16	5.81	4.26045	0.483923	4.27533	54.382	34.2453	114.825
163	2	10.3	2	0.522	23.51	1	42	42	0.512195	1.76	82	26.4721	4.83	1.5	0.81	3.25	83.7	661.51	454.1	13.17	19.49	23.51	26.15	20.12	3.05	4.05	4.27	4.37	7.36	1.3	1.36	1.67	2.05	2.27	0.158228	0.00949367	1.78527	6.30817	5.21071	14.04
164	0	8.4	1	0.101	11.57	1	55	0	0	1.71	71	24.281	6.18	1.95	0.97	4.28	779.7	308.22	501.7	7.52	7.81	11.57	12.03	11.98	11.4	12.9	21.8	41.8	41.7	2.01	2.05	2.75	4.47	5.36	5.17241	0.137931	3.81013	56.7164	34.109	88.3
165	0	7.4	1	0.121	16.69	0	56	31	0.492063	1.61	63	24.3046	5.5	1.97	0.97	3.46	35.2	363.32	352.3	8.68	12.45	16.69	16.41	13.33	11.2	20.7	31.5	37.9	21	1.73	2.43	3.27	4.2	3.37	2.51989	0.185676	4.32071	43.2432	29.0323	85.175
166	0	5.4	1		10.45	1	51	0	0	1.72	80	27.0416	6.76	10.79	0.81	2.76	131.6	656.78	96.1	5.02	10.45	14.79	14.24	6.71	30.3	113	252	＞300	＞300	3.76	8.72	13.65	22.82	15.05	15.2302	0.913444	6.76027	398.684	135.807	#VALUE!
167	2	12	3	0.396	12.35	1	25	32	0.533333	1.7	60	20.7612	5.04	2.51	1.09	3.02	113.9	409.29	533	9.71	14.05	21.32	24.68	19.43	3.19	5.51	7.71	17.3	13.9	0.63	0.77	1.13	2.98	2.88	0.534562	0.0322581	1.37666	10.2738	7.39186	33.585
168	2	9.1	2	0.31	18.66	1	25	32	0.347826	1.82	92	27.7744	7.3	13.74	0.54	1.42	2.3	740.48	367.8	7.57	13.54	16.96	18.66	15.52	19.9	21.1	36.3	82.1	74.4	2.88	3.08	4.39	7.96	8.06	0.201005	0.0335008	6.69524	97.7887	59.148	162.05
169	2	13.4	4	0.998	29.9	1	62	29	0.391892	1.72	74	25.0135	5.19	2.05	0.79	3.46	310	638.92	624.6	8.47	14.69	19.71	20.34	18.57	6.15	12.9	29.1	20.2	14	1.24	1.5	2	3.31	3.36	1.08521	0.0418006	2.31513	24.7485	16.3371	57.0125
170	2	14.9	4	4.347	26	1	24	42	0.807692	1.68	52	18.424	4.61	1.68	0.86	2.95	35.4	309.04	521.6	14.69	19.13	28.05	28.02	20.42	7.24	8.89	9.99	10.9	13.8	0.86	0.94	1	1.16	1.58	0.371622	0.018018	4.72692	12.9401	11.0892	31.5475
171	2	10.8	3	0.333	14.41	1	32	34	0.34	1.76	100	32.2831	6.97	2.65	1.15	4.88	60.9	858.01	310.6	9.37	12.06	14.41	14.69	15.17	26		35	33.9	51.2	3.32		3.88	4.87	4.89	-9.66543	-1.2342	10.8276	88.586	62.4333	92.25
172	2	11.9	3	0.295	19.06	1	50	63	0.75	1.78	84	26.5118	5.36	7.8	0.57	1.96	304.3	595.37	443.3	13.44	14.67	19.06	23.68	21.77	9.58		17.4	19.8	19.2	2.01		2.7	2.66	2.63	-7.78862	-1.63415	5.72245	19.2757	16.0379	44.845
173	2	11	3	2.203	18.44	1	32	33	0.452055	1.7	73	25.2595	4.91	3.45	0.81	2.22	63	946.14	457.6	12.67	14.4	15.72	21.81	24.42	3.81	4.15	4.36	9.72	10.3	1.3	1.34	1.38	1.95	2.51	0.196532	0.0231214	2.14545	8.30971	6.76598	21.1675
174	0	6.8	1	0.158	17.55	1	62	0	0	1.7	70	24.2215	5.18	0.83	1.33	3.46	18.8	769.19	194.5	6.38	14.17	17.55	13.54	7.26	8.53	27.9	44.7	41.3	25.7	1.59	3.8	6.51	8.61	25.7	2.48652	0.283697	2.41873	59.2361	30.0823	103.757
175	0	9.9	2	0.227	17	1	53	46	0.686567	1.6	67	26.1719	5.78	4.86	0.82	3.19	21.9	687.53	381.9	11.56	22.43	24.53	21.55	14.83	4.47	12.7	13	13.6	12.9	2.18	3.32	4.04	5.42	5.31	0.75713	0.104876	2.29659	11.0918	8.70026	37.2675
176	2	16.9	4	0.145	17.33	1	32	76	1.10145	1.7	69	23.8754	4	1.44	1.24	2.35	69.6	456.9	677.3	6.25	13.73	17.33	17.47	14.36	5.39	6.63	8.53	8.85	10.7	0.47	0.774	1.11	1.78	2.21	0.165775	0.0406417	1.49722	39.2	19.404	25.26
177	2	5.8	1	1.139	16.89	0	72	0	0	1.51	54	23.6832	3.32	0.69	1.84	1.35	160.5	924.2	214.3	5.35	11.75	16.89	15.61	7.93	5.45	29.8	108	228	105	0.858	2.57	8.62	＞20	15.1	3.80469	0.2675	1.29589	58.9189	22.9206	377.762
178	0	9.2	2	0.298	20.72	1	47	20	0.3125	1.7	64	22.1453	7.25	2.96	1.19	4.68	25.4	1133.35	380.2	8.72	15.8	20.72	23.19	16.76	15.2	22.9	42.7	82.6	76.6	2.92	3.56	6.08	10.7	10.5	1.08757	0.0903955	5.89084	58.2375	39.2202	168.175
179	0	10.6	2	0.23	18.85	1	40	48	0.505263	1.75	95	31.0204	3.29	5.68	0.64	1.08	89.7	617.33	497.6	13.16	15.22	17.44	23	24.86	18.9	19.3	22.9	32.3	29.2	4.6	4.88	5.68	6.69	5.61	0.194175	0.135922	11.0544	39.1304	32.3138	78.45
180	0	8.7	1		21.92	1	53	24	0.347826	1.66	69	25.0399	5.74	1.77	1.05	3.4	134.5	372.16	484.6	8.52	17.05	21.92	20.27	13.12	12.7	13.5	16.3	42.3	34.9	2.68	2.84	4.27	6.27	5.21	0.0937866	0.0187573	4.80907	50.5976	33.5387	81.9
181	0	9.3	2	0.115	14.68	0	52	36	0.580645	1.53	62	26.4855	5.27	3.3	1.23	2.88	25.5	763.87	492.8	9.82	14.68	17.63	18.72	15.35	4.68	11.5	18.5	28.8	20.2	1.85	3.14	4.95	7.69	6.27	1.40329	0.265432	2.04256	14.8101	10.723	59.695
182	0	9.7	2	0.12	11.79	1	54	12	0.16	1.7	75	25.9516	5.5	5.07	0.89	2.06	42.1	505.01	392.6	9.89	11.79	15.38	18.5	15.83	15.3	23	30.6	40.3	31.6	3.02	3.35	4.53	5.94	5.07	4.05263	0.173684	6.7252	47.8873	34.8079	94.375
183	0	11.7	3	0.115	14.03	0	29	0	0	1.6	61	23.8281	3.95	3.14	0.89	2.05	107	534.07	474.9	8.64	14.03	19.7	21.61	12.37	7.83	8.79	22.72	33.7	24.64	2.02	2.21	3.51	7.32	7.29	0.178108	0.0352505	3.00672	30.4669	20.3906	69.4125
184	0	8.6	1	0.07	13.52	0	65	0	0	1.6	53	20.7031	5.92	1.78	1.15	3.83	1070.8	199.05	273.2	7.58	13.52	15.85	18.89	12.61	7.92	29.2	30.4	45.6	33.8	1	2.4	2.73	3.89	3.25	3.58249	0.23569	2.66816	38.8235	23.5092	101.88
185	2	15.2	4	4.323	12.09	1	30	26	0.346667	1.83	75	22.3954	4.92	0.66	0.86	3.6	79.5	644.45	455.7	8.61	10.66	16	20.1	18.83	4.6	9.66	12.1	9.95	12.2	0.65	0.79	1.05	1.45	1.77	2.46829	0.0682927	1.76027	18.0039	12.0209	31.105
186	0	9.4	2	0.125	12.14	1	45	28	0.368421	1.7	76	26.2976	4.94	1.53	0.85	3.29	99.7	397.16	461.9	11.8	12.71	20	23.47	17.5	5.19	8.45	10.6	12.8	10.4	1.06	1.43	1.54	2.04	2	3.58242	0.406593	2.72187	12.506	9.89619	31.4725
187	2	13.5	4	5.836	19.64	1	49	38	0.72381	1.68	52.5	18.6012	3.4	0.78	1.15	1.77	53.5	655.04	317.8	9.7	12.04	15.03	18.43	16.66	16	16.6	19.8	29.8	28.6	0.18	0.19	0.24	0.84	0.54	0.25641	0.0042735	6.89778	51.6129	37.1134	71.25
188	0	10.2	2	0.222	10.11	1	38	0	0	1.65	67	24.6097	6.23	2.76	0.88	4.03	49.4	459.81	393.3	9.9	11.45	17.97	20.48	16.64	11.8	14.8	20.1	32.7	28.3	1.75	1.94	1.98	4.54	3.47	1.93548	0.122581	5.192	36.875	26.8182	72.275
189	0	7.3	1		10.53	1	77	0	0	1.68	70	24.8016	4.77	1.89	0.72	2.83	4	543.89	225.1	5.91	12.55	13.06	15.33	10.53	27.7	94.7	121	157	123	2.93	6.02	6.78	10.93	8.38	10.0904	0.465361	7.27587	229.876	105.457	363.525
190	2	16.9	4	1.588	23.55	1	38	32	0.4	1.75	80	26.1224	6.75	4.26	0.97	3.6	37.3	645.65	824.3	14.43	23.55	30.15	23.7	20.15	6.02	11.71	13.62	14.3	7.03	1.62	2.64	2.88	3.24	2.27	0.623904	0.111842	3.86083	11.0156	9.38669	35.39
191	2	15.2	4	8.251	22.19	1	27	52	0.742857	1.78	70	22.0932	4.51	1.06	0.63	3.15	99.3	786.88	590.3	15	18.06	22.19	24.15	23.67	2	3.48	2.57	2.71	2.29	1.02	1.26	1.16	1.09	1.24	0.48366	0.0784314	1.33333	3.47826	3	8.0225
192	2	11.6	3	0.116	14.95	0	72	24	0.436364	1.5	55	24.4444	6.08	2	1.16	3.64	130.4	577.59	631.4	13.55	14.95	18.84	20.47	22.25	3.87	4.31	7.27	23.9	16.5	1.04	1.15	1.54	4.37	3.27	0.314286	0.0785714	2.3306	7.70149	6.4262	40.725
193	0	6.8	1	0.098	12.77	0	40	0	0	1.71	70	23.939	5.93	11.51	0.82	2.03	126.1	645.34	269.8	6.46	12.77	15.29	14.6	7.06	14.9	38.6	84.1	132	71.4	2.56	4.47	7.67	12	7.06	3.75594	0.302694	4.27796	100.676	51.8963	253.8
194	0	9.4	2	0.225	13.77	1	34	16	0.178771	1.81	89.5	27.3191	4.11	6.01	0.71	1.66	24	443.79	394.6	7.8	13.77	17.6	16.78	12.14	6.81	14	19.9	20.1	15.8	2.22	3.37	5.02	6.31	5.41	1.20436	0.19263	2.3608	31.6744	19.6442	51.6275
195	2	13.4	4	0.995	24.77	1	48	54	0.72	1.71	75	25.6489	4.7	3.03	0.69	2.75	381.6	734.55	542.8	14.33	19.96	24.77	31.19	25.63	4.35	4.96	6.55	10.4	14.3	2.18	2.43	2.46	3.43	4.09	0.108348	0.044405	2.77047	8.03324	6.83008	26.03
196	0	9.4	2	0.148	11.2	0	34	30	0.326087	1.67	92	32.9879	4.66	2.64	0.82	2.63	39.2	601.27	335	7.59	11.2	15.99	14.85	11.23	29.1	43.9	83	102	80.4	3.76	5.19	6.93	9.84	8.04	4.09972	0.396122	9.8164	142.298	86.2648	233.675
197	0	8.9	2	0.13	12.52	0	41	30	0.348837	1.63	86	32.3685	4.68	1.34	0.84	3.31	247.6	439.14	421.2	11.35	12.52	15.61	21.36	21.39	16.7	19.9	21.9	27.3	31.3	3.74	4.17	4.77	4.97	5.62	2.73504	0.367521	8.42422	42.5478	33.1057	73.5
198	0	8.3	1	0.084	12.1	1	65	30	0.394737	1.68	76	26.9274	4.56	1.69	1	2.88	32.5	336.34	377.7	7.57	12.1	14.38	20.38	15.53	17.5	24.4	37.9	46	47.8	3.42	3.76	5.31	6.99	7.52	1.52318	0.0750552	5.88778	85.9951	52.0145	114.9
199	0	8.3	1	0.256	13.2	0	43	32	0.395062	1.67	81	29.0437	3.73	6.21	0.78	1.41	48.9	1048.03	347.9	9.38	9.68	10.76	14.13	13.2	38.2	40.3	46.2	81.9	88.3	3.98	4.08	4.34	4.38	7.29	7	0.333333	15.9252	129.932	91.6311	190.4
200	2	10.9	1	0.427	15.89	1	50	0	0	1.72	73	24.6755	4.39	2.33	1.24	2.37	28.6	1100.39	544.4	9.35	11.65	13.27	17.82	15.89	11.2	19.6	20.6	40.2	34.5	2.48	3.78	7.89	12.3	6.84	3.65217	0.565217	4.65422	38.2906	26.9519	85.5
201	0	10.3	2	0.12	15.11	1	41	0	0	1.75	74	24.1633	3.83	1.56	0.83	2.64	141.9	316.79	448.6	7.73	15.11	18.9	18.38	11.36	5.88	10.7	18.6	22.3	14.4	1.36	1.7	2.85	4.45	3.19	0.653117	0.0460705	2.02011	27.8014	17.1151	50.27
202	0	10.2	2		13.33	1	64	0	0	1.77	71	22.6627	6.84	1.81	0.99	5.33	86	939.58	484.9	7.16	8.24	13.33	16.77	16.19	16.2	22.3	92.2	116	133	1.98	2.3	4.68	12	12.42	5.64815	0.296296	5.1552	88.5246	50.9078	266.85
203	0	11.4	3	0.351	14.22	1	44	40	0.56338	1.64	71	26.398	6.29	4.08	0.91	3.54	58.1	636.42	460.2	14.29	18.33	23.05	27.4	25.35	9.5	12.4	15.1	8.61	11.7	3.22	3.45	3.57	4.02	4.27	0.717822	0.0569307	6.03356	17.6089	14.958	34.36
204	0	8.6	1	0.032	14.87	0	63	0	0	1.57	61	24.7475	4.63	1.36	1.18	2.78	193.6	293.35	392.1	8.21	14.87	17.98	17.7	15.2	6.58	16.5	23.5	26.9	21.4	2.14	2.38	3.09	4.44	3.81	1.48949	0.036036	2.40097	27.9406	18.0329	65.12
205	0	6.3	1	0.042	7.08	1	64	0	0	1.7	90	31.1419	4.75	2.47	0.93	2.71	89.3	408.45	248.6	6.88	12.11	14.01	14.13	8.28	7.51	19	23	40	29.6	2.74	3.83	5.53	9.44	8.74	2.19694	0.208413	2.29639	44.4379	24.5603	83.4275
206	2	11.5	3	0.467	17.26	1	29	37	0.440476	1.72	84	28.3937	3.84	1.94	0.68	2.44	19	439.43	607.4	13.25	17.26	19.56	20.96	19.44	9.94	17.4	22.3	21.1	13.8	1.24	1.72	1.98	2.44	2.17	1.86035	0.119701	5.85356	20.3897	16.8792	55.91
207	0	10.1	2	0.083	13.59	0	67	0	0	1.65	68	24.977	5.03	1.5	0.84	3.33	120.7	320.75	481.2	8.37	10.55	13.59	13.22	11.42	6.05	14.4	25	33.2	21.5	2.08	3.4	5.18	8.01	6.76	3.83028	0.605505	2.2506	24.846	16.2634	71.4125
208	0	8.9	2	0.126	13.88	1	64	0	0	1.7	66	22.8374	5.05	2.8	0.81	2.93	336.1	733.1	498.6	9.46	13.88	18.77	18.86	19.7	15.3	19.6	28.9	39.3	33.7	3.15	3.42	4.95	8.04	8.49	0.972851	0.061086	6.4328	51.3423	36.3901	91.45
209	0	8	1	0.132	14.73	0	65	0	0	1.58	60	24.0346	5.26	1.74	1.13	3.32	256.2	409.45	316	8	14.78	14.73	9.49	12.78	6.38	27.8	91.3	24.5	26	1.91	4.3	12.3	5.7	5.8	3.15929	0.352507	2.26844	28.3556	17.9438	121.47
210	2	12.5	4	0.243	33.35	1	69	28	0.378378	1.78	74	23.3556	5.41	2.16	1.48	3.41	80.8		795.1	13.76	17.78	21.65	21.53	27.33	2	5.65	7.61	8.79	8.69	1.22	1.77	1.89	2.95	2.65	0.90796	0.136816	1.22311	3.89864	3.27035	22.1675
211	0	6.2	1	0.103	8.4	0	66	0	0	1.65	91	33.4252	6	1.31	1.61	3.41	114.2	451.64	284.8	4.63	8.4	11.38	7.74	3.45	40.2	256	266	208	52.1	4.8	9.97	13.47	16.24	14.78	57.2414	1.37135	8.27227	711.504	195.356	571.6
212	0	7.4	1	0.112	12.22	1	64	0	0	1.65	80	29.3848	7.45	3.78	1.05	4.77	4.6	725.96	300.8	7.31	12.22	15.17	14.75	8.79	15.9	28.1	50.5	89.7	48.4	4.81	8.31	9.39	＞30	20.63	2.48473	0.712831	5.16573	83.4646	48.9398	169.8
213	0	9.3	2	0.156	16.25	0	66	38	0.542857	1.67	70	25.0995	6.75	3.46	1.11	4.19	198.9	738.99	471.11	8.6	15.04	20.12	17.8	16.25	13.5	31.7	93.3	118	86.5	4.3	7.02	13.59	＞30	23.33	2.82609	0.42236	5.16	52.9412	35.3198	250.45
214	0	8	1	0.098	13.7	1	67	0	0	1.73	81	27.0641	3.88	1.35	0.75	2.78	35.5	347.64	375.4	7.55	12.07	13.7	15.88	13.73	16.5	45.4	51.2	83.8	56.8	2.74	4.25	6.01	10.41	8.69	6.39381	0.334071	5.53667	81.4815	49.1722	177.425
215	2	15	2	0.106	10.58	0	64	34	0.596491	1.57	57	23.1247	4.96	3.52	1.25	2.41	22.4	393.92	468.2	8.22	10.58	13.35	14.13	15.36	1	2	29.3	31.4	34.2	2.7	4.16	5.54	5.84	7.23	0.423729	0.618644	0.365333	4.23729	2.73723	71.725
216	0	6.9	1	0.275	14.61	1	62	0	0	1.72	63	21.2953	6.14	0.95	0.69	4.68	126.3	247.28	297.2	5.05	11.4	14.61	11.38	4.31	2.83	26.5	38.9	103	28.3	1.21	4.92	9.31	＞20	10.6	3.72756	0.584252	0.635178	36.5161	12.6089	160.282
217	2	15.3	4	0.285	26.24	1	55	36	0.692308	1.63	52	19.5717	10.13	1.26	0.97	7.41	694.2	380.83	663.9	13.05	17.58	16.49	29.28	26.24	7.34	9.09	35	13.8	8.23	1.49	1.5	4.43	2.54	2.13	0.386313	0.00220751	4.2572	15.3717	12.6552	50.545
218	0	10.2	2	0.117	17.3	0	61	76	0.8	1.73	95	31.7418	2.91	2.12	0.6	1.7	145.6	685.55	513.1	15.28	17.89	20.13	21	21.72	9.37	13	15.4	22.4	21.9	2.57	3.31	3.94	4.87	4.65	1.3908	0.283525	6.36327	15.9083	13.7974	53.7425
219	0	11.8	3	0.223	16.63	1	63	0	0	1.64	77	28.6288	4.34	1.82	0.93	2.6	172.3	547	532.7	9.83	16.63	19.72	22.91	20.66	7.72	38.6	51	23.5	17	0.1	2.31	2.83	3.82	5.15	4.54118	0.325	3.37278	24.3918	17.6704	91.48
220	0	11.2	3	0.251	12.64	1	44	32	0.4	1.74	80	26.4236	4.51	2.52	1	2.48	141.9	715.03	518.9	12.76	15.33	19.95	21.6	19.52	20.9	28	41.4	38.3	32.6	3.53	4.47	6.35	6.7	7.02	2.76265	0.365759	11.8526	45.1404	36.8534	104.875
221	0	9.4	2	0.206	15.84	1	44	26	0.346667	1.7	75	25.9516	5.8	2.15	0.84	4.1	97.9	324.28	394.3	11.09	15.84	19.3	17.93	12.25	6.68	14.9	20.4	19	14.8	1.71	2.67	3.73	3.6	3.45	1.73053	0.202105	3.2925	17.6021	13.5528	50.82
222	0	9.8	2	0.085	12.29	1	65	26	0.346667	1.72	75	25.3515	3.2	0.93	0.82	1.98	331.9	471.37	359.5	8.24	12.29	14.83	18.02	16.03	8.36	20.3	34.96	41.34	31.83	3.26	4.14	6.27	8.16	10.36	2.94815	0.217284	3.06162	35.2743	22.8277	95.715
223	0	13.5	4	0.262	23.16	1	73	100	1.19048	1.71	84	28.7268	5.85	3.61	0.94	3.17	31.1	671.49	732	19.75	22.39	26.58	27.7	27.35	12.5	13.2	15.2	12.4	16.7	4.75	4.97	5.17	5.29	5.91	0.265152	0.0833333	10.9722	15.3846	14.2405	41.875
224	0	13.3	4	0.046	10.79	0	74	22	0.407407	1.61	54	20.8325	6.49	2.11	1.47	3.82	149.2	498.47	623.3	10.49	13.08	18.61	20.39	21.82	5.54	7.28	16.6	21.6	27.9	1.49	1.7	2.43	4.16	5.1	0.671815	0.0810811	2.58287	15.8512	11.8827	53.025
225	0	6.1	1	0.071	10.78	0	62	0	0	1.6	50	19.5312	4.36	0.96	1.64	1.84	830.4	438.3	353.7	5.12	10.78	12.03	7.68	5.78	6.7	47.7	85.4	116	11.4	1.87	6.72	10.3	15.6	11.4	7.24382	0.85689	1.52462	82.716	29.4434	211.275
226	0	10.4	2	0.22	11.74	0	29	34	0.548387	1.56	62	25.4767	3.71	1.56	0.92	2.13	72.9	618	500.1	12.1	19.73	22.42	23.31	19.36	19.4	29.1	31.4	34	46.5	3.72	4.56	5.48	7.33	7.37	1.2713	0.110092	10.4329	45.1163	36.0744	100.2
227	0	10	2	0.14	21.35	1	39	58	0.816901	1.67	71	25.4581	4.72	1.44	0.88	3.24	18.7	346.36	637.8	15.39	21.35	28.13	29.35	21.98	10	15	17.3	19.3	21.8	2.02	2.08	2.65	3.54	4.11	0.838926	0.0100671	6.84	16.8209	14.6199	53.175
228	0	7.5	1	0.206	10.72	1	52	0	0	1.72	78	26.3656	4.52	4.89	0.64	1.94	21.5	658.87	334.1	9.49	15.04	19.21	19.25	16.26	22.2	30.9	56.2	58.2	21.7	2.22	4.92	8.42	9.09	7.84	1.56757	0.486486	9.36347	74.1235	52.6344	132.2
229	0	5.8	1	0.114	9.67	1	72	0	0	1.65	47	17.2635	3.85	0.83	1.3	2.06	106.6	574.33	340.6	5.14	5.88	9.67	11.7	9.09	3.58	无	32.3	86.5	115	1.26	无	5.91	14.4	19.7	#VALUE!	#VALUE!	0.817831	43.6585	15.6712	#VALUE!
230	0	10.1	2	0.071	10.46	0	58	0	0	1.62	65	24.7676	3.99	1.45	0.94	2.23	63.9	495.84	439.2	7.81	10.46	15.06	14.37	12.01	11.1	18.6	35	42.8	42.1	2.01	2.96	4.85	7.77	8.43	2.83019	0.358491	3.85293	51.5081	31.9782	102.175
231	2	11.1	1	0.357	9.03	0	49	34	0.382022	1.58	89	35.6513	4.2	1.62	1.1	2.83	105	893.37	366	9.43	16.89	19.15	14.78	9.97	16.2	53.5	107	120	73.74	3.52	7.44	11.8	17.4	11.7	5	0.525469	6.7896	54.6374	38.6532	267.92
232	0	6.3	1	0.173	12.43	1	59	0	0	1.76	77	24.858	4.83	1.54	1.12	3.08	32.2	510.16	268.9	7.62	12.43	13.34	14.06	7.16	18.7	113	119	235	50.6	2.69	11	12.2	＞20	7.18	19.605	1.72765	6.33307	90.7767	55.2165	410.725
233	0	9.3	2	0.11	13.44	0	47	0	0	1.63	61	22.9591	5.53	5.69	1	2.16	24	684.23	424	9.68	13.44	19.22	19.92	18.62	13.5	29.5	32.5	43.6	44.7	2.78	4.61	5.39	7.1	7.7	4.25532	0.486702	5.808	43.6893	31.3791	108.45
234	2	10.2	2	0.394	11.93	1	28	0	0	1.77	78	24.8971	4.13	1.63	0.62	2.81	77.8	482.31	514.6	6.35	7.4	11.93	14.45	14.03	11.5	18.2	22.1	34.1	37.4	2.74	2.96	3.19	5.09	6.08	6.38095	0.209524	3.24556	80.7018	40.748	81.35
235	0	9.1	2	0.231	9.8	1	29	8	0.0874317	1.74	91.5	30.222	4.35	2.6	0.8	2.75	57.6	708.49	403	9.67	10.48	13.23	14.46	13.08	25	26.7	27.2	43.4	42.9	3.5	5.23	＞20	＞20	6.24	2.09877	2.1358	10.7444	81.0373	58.1696	104.85
236	0	8.3	1		10.02	0	70	0	0	1.51	60	26.3146	5.21	1.75	1.13	3.35	78.6	542.6	359.5	8.38	9.09	11.15	14.64	15.99	5.19	5.69	9.96	13.88	20.35	2.12	2.39	2.89	3.76	5.47	0.704225	0.380282	1.93299	21.2705	13.935	35.6675
237	0	7.6	1	0.11	7.28	1	46	0	0	1.85	127	37.1074	4.93	7.58	0.69	1.91	67.7	307.73	310.8	7.14	10.37	12.07	10.02	6.59	22.7	49.7	67.2	52.2	44.8	4.02	6.87	9.56	10	6.95	8.35913	0.882353	7.20347	124.725	71.5336	155.525
238	0	10.3	2	0.103	13.28	1	60	28	0.358974	1.77	78	24.8971	4.35	2.19	0.71	2.72	450.2	466.96	488.7	9.84	13.28	17.16	18.6	16.51	8.18	13.9	22.9	29.5	26.8	1.48	1.92	2.83	3.7	4.26	1.66279	0.127907	3.57739	25.8044	18.7043	69.07
239	0	8.5	1	0.178	11	1	51	0	0	1.71	74	25.3069	5.75	3.41	0.89	3.1	65.8	748.1	399.8	8.75	11	14.11	16.15	15.11	9.27	17.8	31.1	34.3	37.4	2.91	4.15	6.38	8.31	9.72	3.79111	0.551111	3.605	35.3143	23.8371	87.5425
240	0	9.3	2	0.232	13.64	1	47	40	0.555556	1.63	72	27.0993	5.77	5.44	0.8	2.86	263.2	784.59	481.9	12.94	20.59	25.19	28.99	22.16	8.73	9.2	9.9	10.7	15.3	2.78	2.94	3.2	3.93	4.69	0.0614379	0.020915	5.02072	18.4958	15.1797	32.5575
241	2	13.7	4	0.128	29.82	1	53	40	0.588235	1.76	68	21.9525	5.09	1.47	1.51	2.74	202.1	560.27	769.4	14.81	20.33	26.76	27.3	22.25	2.05	2.56	3.62	3.41	2.92	1.01	1.08	1.14	1.25	1.11	0.0923913	0.0126812	1.34936	3.62511	3.11445	9.3775
242	0	8.5	1	0.094	20.14	1	51	34	0.453333	1.75	75	24.4898	5.71	1.89	1.29	3.42	29.8	378.78	450.4	11.04	15.07	20.91	22.4	18.66	7.27	12.82	22.16	29.02	14.68	＜0.1	＜0.2	4.7	6.22	4.87	1.37717	#VALUE!	3.56715	19.2838	14.8166	61.2075
243	0	9.9	2	0.143	16.78	1	55	0	0	1.72	72	24.3375	5.42	1.95	1.15	3.43	32.3	837.59	572.2	10.43	14.1	16.78	18.54	16.93	8.22	19	24.6	38.7	27.7	1.71	2.85	3.49	5.32	4.53	2.93733	0.310627	3.81043	23.7229	17.7325	82.555
244	2	14.2	4	1.587	15.84	0	54	18	0.4	1.54	45	18.9745	5.29	0.97	1.4	3.21	513.6	871.71	659.9	11.59	12.02	15.84	17.9	18.41	2.21	2.76	4.48	4.18	6.14	0.817	0.836	0.87	1.15	1.45	1.27907	0.044186	1.1384	5.46354	4.29034	12.5425
245	0	7.8	1	0.07	8.07	0	60	0	0	1.63	70	26.3465	5.54	1.61	1.02	3.41	556.6	292.17	330.6	7.45	12.69	14.38	14.16	8.26	8.55	18.2	31.6	32.2	19.2	2.68	4.17	6.52	7.48	5.71	1.8416	0.284351	2.831	43.2911	25.8221	76.7375
246	2	12.2	3	0.304	20.24	0	54	32	0.581818	1.52	55	23.8054	6.08	2.31	1.25	3.98	272.7	1078.18	662.6	16.48	17.86	20.24	25.01	23.29	4.84	4.84	7.6	14	9.98	1.41	1.59	1.99	3.02	2.86	0	0.130435	3.54503	7.45763	6.60801	28.32
247	2	10.2	2	0.273	18.81	1	39	36	0.378947	1.71	95	32.4886	4.89	4.83	0.84	2.04	25	599.64	430.6	13.3	14.7	17.54	18.81	18.85	15.4	22	31.2	41.6	37.5	3.15	4.22	5.76	7.39	6.95	4.71429	0.764286	9.10311	31.4286	26.0526	98.6
248	2	11	3	0.292	23.45	1	42	36	0.48	1.6	75	29.2969	5.78	2.88	0.68	3.72	103	625.82	517.5	13.25	18.51	23.45	25.81	21.76	9.8	15.2	15.6	19.5	17.1	2.24	2.63	3	3.72	3.41	1.02662	0.0741445	5.77111	20.1026	16.6415	49.8
249	0	6.8	1	0.155	10.32	0	40	0	0	1.61	74	28.5483	3.91	3.37	0.93	1.36	38.9	727.89	306.7	7.89	7.49	10.32	11.81	11.48	22.8	25.5	44.1	67.5	95.9	3.17	3.6	5.09	8.01	9.86	-6.75	-1.075	7.9952	103.872	65.019	166.975
250	0	11.8	3	0.126	15.03	0	66	0	0	1.54	54	22.7694	5.67	1.38	1.39	3.55	203.5	295.13	729.7	13.44	15.03	20.97	23.38	25.75	6.32	15.5	14.3	24.3	38.6	1.8	2.68	2.63	4.12	6	5.77358	0.553459	3.77515	12.7163	10.5804	63.655
251	2	13.6	4	0.733	17.78	1	55	40	0.5	1.79	80	24.968	4.79	2.36	0.92	3.13	41.4	697.46	535.3	7.73	14.2	18.01	20.12	16.37	8.61	12.8	18.7	26.9	25.5	1.35	1.96	2.73	5.22	5.17	0.647604	0.0942813	2.95801	40.7092	25.0614	62.2275
252	0	12	3	0.161	19.62	1	25	38	0.422222	1.8	90	27.7778	6.08	1.73	0.91	4.39	41	528.3	447	14.2	19.62	27.44	24.47	20.09	10.2	缺	14	22.6	15.5	2.21	缺	2.42	3.98	3.46	#VALUE!	#VALUE!	6.43733	19.0654	16.162	#VALUE!
253	0	9	2	0.167	10.77	0	68	0	0	1.56	74	30.4076	5.09	0.79	1.08	3.08	9.3	688.41	364.8	9.59	9.87	10.77	13.13	13.62	21	23.8	26.5	54.8	89	5.53	5.69	6.04	12	17.9	10	0.571429	8.95067	68.9655	49.2701	136.325
254	0	11.5	3	0.139	18.27	0	49	45	0.523256	1.68	86	30.4705	5.23	1.54	1.2	2.73	9.8	664.98	524.3	13.13	18.27	24.82	24.4	19.38	28	30.7	52.6	58.6	57.4	4.07	4.16	5.2	7.61	7.54	0.525292	0.0175097	16.3396	58.1516	47.9817	149.1
255	2	12.4	3	0.303	21.55	1	58	37	0.493333	1.7	75	25.9516	4.33	2.48	0.88	2.55	110.3	824.54	740.6	16.94	18.06	21.55	24.89	22.88	17	17	20	23	24.1	4.19	4.58	5.04	5.74	5.62	0	0.348214	12.7991	25.2976	22.5797	62.8
256	0	11	3	0.159	14.14	0	52	0	0	1.6	65	25.3906	3.61	1.18	1.06	2.12	38.4	349.42	484.6	13.75	20.35	24.58	26.87	17.85	5.72	8.97	16.6	18.5	11.7	1.14	1.36	2.36	3.37	2.87	0.492424	0.0333333	3.49556	11.161	9.36	42.715
257	0	6.7	1	0.101	11.13	1	48	32	0.380952	1.71	84	28.7268	5.7	1.44	1.02	3.81	54.1	521.06	310.1	6.13	8.19	13.08	11.13	6.52	15.4	26.2	45.2	119	57	2.16	3.69	6.76	18.8	9.56	5.24272	0.742718	4.19564	117.11	56.5253	198.35
258	0	7.1	1	0.166	12.35	1	55	0	0	1.81	76	23.1983	4.93	0.98	1.03	3.2	42.3	545.49	334.7	8.72	12.35	16.94	14.41	10.85	12.4	19.1	44.7	47.5	41.3	2.46	3.21	6.5	8.43	7.02	1.84573	0.206612	4.80569	47.5096	31.9954	114.325
259	0	13	4	0.139	17.38	0	54	52	0.866667	1.63	60	22.5827	5.89	2.37	1.45	3.59	83.3	567.11	599	15.35	17.38	24.21	26.28	23.75	9.44	11.64	13.26	22.84	14.58	2.37	2.69	2.82	5.33	5.24	1.08374	0.157635	6.44018	15.9325	13.8371	48.255
260	0	10.4	2	0.191	15.58	1	46	0	0	1.73	85	28.4005	5.02	1.22	1.11	3.37	70.6	545.59	384	7.5	16.48	21.36	21.55	15.58	8.24	14.37	27.67	15.58	15.1	2.01	3.07	5.62	7.38	7.28	0.682628	0.11804	2.74667	41.2	24.72	53.1275
261	0	8	1	0.119	9.41	0	65	0	0	1.61	65	25.0762	7.4	2	1.18	5.25	57.6	476.62	351.8	8.92	10.18	13.61	15.13	12.39	11.43	13.23	39.45	51.55	57.06	2.74	2.87	5.76	8.38	11.6	1.42857	0.103175	4.53136	42.1771	28.8313	119.14
262	0	10.7	3	0.141	15.21	0	49	36	0.62069	1.53	58	24.7768	7.05	0.94	1.18	5.4	381.8	454.02	524.3	14.62	15.21	19.46	25.05	27.96	5.43	缺	9.79	13.54	18.57	1.61	缺	1.79	2.51	3.2	#VALUE!	#VALUE!	3.52829	9.76619	8.3567	#VALUE!
263	2	11.9	2	1.152	10.16	1	28	18	0.2	1.8	90	27.7778	4.97	1.05	0.68	3.87	23.8	683.76	442.2	8.45	14.11	17.25	19.98	17.27	6.93	11.4	18.3	16.2	17.1	1.52	2.09	2.89	2.87	2.62	0.789753	0.100707	2.6026	28	18.4527	45.9075
264	0	7.7	1	0.237	15.03	0	21	42	0.763636	1.58	55	22.0317	5.27	3.95	1.01	3.02	4.6	410.95	294.3	8.17	16.42	20.86	17.99	15.03	15.9	27	55.8	65.7	53.6	3.31	4.76	7.57	8.82	7.73	1.34545	0.175758	5.77347	68.0942	43.7882	151.825
265	0	8.9	2	0.123	18.59	0	42	0	0	1.6	70	27.3438	4.85	0.99	1.18	3.31	64.7	436.44	408	9.82	14.13	18.82	18.63	18.59	14	缺	37.9	33.8	45.8	2.73	缺	5.2	5.56	6.94	#VALUE!	#VALUE!	6.11022	44.3038	32.0774	#VALUE!
266	0	8.6	1	0.1	11.83	1	32	0	0	1.75	82	26.7755	4.34	1.88	0.83	2.81			394.3	9.38	16.3	17.98	18.01	11.83	28.6	缺	58.6	126	95	3.73	缺	7.43	13.4	9.85	#VALUE!	#VALUE!	11.923	97.2789	68.6034	#VALUE!
267	0	7.1	1	0.129	9.65	0	64	0	0	1.63	62	23.3355	3.85	0.83	1.7	1.76	217.7	516.15	319	6.08	11.98	9.65	11.71	11.72	8.52	47.4	66.7	90	102	1.82	6.65	11.1	11.9	12.7	6.58983	0.818644	2.30229	66.0465	31.5296	216.855
268	0	12.5	4	0.068	18.05	0	32	40	0.571429	1.63	70	26.3465	5.22	3.11	1.04	2.89	604.7		442.2	14.35	16.74	19.17	21.75	20.32	23.6	31.1	35.3	41.3	41.5	3.13	3.94	5.01	6.09	6.15	3.13808	0.338912	15.0516	43.5023	37.0035	109.975
269	0	9.6	2	0.239	11.09	0	36	0	0	1.7	97.6	33.7716	4.85	2.15	1.02	3.28	66.7	304.48	280.6	8.86	14.82	19.59	16.46	11.09	27.7	57	129	84.3	51.9	5.14	8.77	17.2	12.9	10.5	4.91611	0.60906	10.9076	103.358	70.3442	242.425
270	0	12.2	3	0.071	15.85	1	46	20	0.294118	1.66	68	24.677	5.62	1.98	1.43	3.53	103.6	362.01	565.4	11.07	15.85	20.67	19.36	14.56	7.53	9.44	12.3	23.1	9.82	2.49	2.71	3.3	5.93	4.13	0.399582	0.0460251	3.70476	19.8943	15.3049	43.8375
271	0	13.6	4	0.095	20.77	1	28	42	0.636364	1.71	66	22.571	4.54	2.11	0.85	2.88	26.3	587.1	592.1	13.97	17.88	22.04	22.56	20.13	10.4	16.3	18.2	16.3	12.9	2.32	3.08	3.05	3.24	2.76	1.50895	0.194373	6.45724	19.8663	16.7502	47.15
272	0	13	4		18.53	1	56	37	0.569231	1.7	65	22.4913	5.22	1.91	1.11	3.67	170.6	515.5	633.9	14.01	18.53	26.54	25.64	21.74	5.43	8.46	28.3	25	21.6	1.74	1.77	3.71	3.92	4.95	0.670354	0.00663717	3.38108	10.333	8.72056	62.6125
273	0	6	1	0.053	8.81	1	51	0	0	1.75	88	28.7347	5.46	6.05	0.96	2.34	17.2	416.55	302.6	7.73	8.03	10.42	11.93	8.96	3.96	4.06	5.17	10	9.73	3.96	4.06	5.17	10	9.73	0.333333	0.333333	1.36048	18.7234	11.5265	21.7625
274	0	13.2	4		15.9	1	42	0	0	1.75	70	22.8571	6.45	1.5	1.18	4.74	282.4	832.02	670.8	10.46	15.9	21.79	25.64	23.51	5.7	5.88	6.85	8.07	6.89	2.01	2.02	2.03	2.5	2.44	0.0330882	0.00183824	2.64987	16.3793	12.261	21.0175
275	0	4.6	1	0.072	11.22	0	59	16	0.280702	1.6	57	22.2656	4.49	1.9	1.23	2.8	56	307.76	256	6.35	11.22	12.68	6.78	3.35	19.5	93.5	208	231	46.1	3.41	10.1	＞20	＞20	＞7.55	15.1951	1.37372	5.50333	136.842	69.0945	461.675
276	2	11.6	3	0.11	24.06	1	32	34	0.357895	1.75	95	31.0204	5.87	10.75	0.57	1.73	9.4	529.32	421.7	6.97	13.37	16.11	16.17	12.09	12.6	26.8	41.8	54.3	48.7	3.81	4.8	6	10.48	11.17	2.21875	0.154688	3.9032	72.6225	40.6743	126.55
277	0	6.7	1	0.09	10.81	1	41	0	0	1.78	72	22.7244	6.36	1.95	1.31	4.87	276.1	275.94	308	7.13	10.81	14.48	10.56	7.17	15.4	40	74.9	99.4	19.62	2.51	4.64	8.27	9.13	6.04	6.68478	0.578804	4.88009	84.8485	48.5975	189.235
278	2	15.2	4	3.83	37.07	1	39	34	0.53125	1.72	64	21.6333	6.08	2.17	0.7	4.34	30	574.92	572.9	13.42	19.72	25.47	30.07	24.18	4.77	5.06	5.18	6.32	5.34	0.964	1.02	1.09	1.11	1.14	0.0460317	0.00888889	2.84504	9.61694	7.99739	16.5975
279	2	14.2	4	0.79	22.29	0	72	40	0.625	1.63	64	24.0882	4.94	0.85	1.16	3.62	347.8	415.22	781	9.79	12.86	17.52	19.35	20.63	24.8	24.1	29.3	44.5	44.6	3.05	3.11	3.18	5.29	5.92	-0.228013	0.019544	10.7908	78.8553	56.9969	107.025
280	2	16.9	4	1.38	16.75	1	27	30	0.434783	1.83	69	20.6038	4.99	1.13	0.91	3.95	181.4	521.84	607.2	7.65	12.76	16.75	21.92	16.81	4.38	4.9	5.73	11.9	11.7	0.735	0.772	0.891	1.71	2.15	0.101761	0.0072407	1.4892	21.1084	12.8824	25.5925
281	0	6.8	1		12.86	1	54	0	0	1.73	82	27.3982	4.35	2.47	0.94	2.82	52.4	653.57	370.3	6.5	12.86	17.52	19.35	20.63	12.1	21.7	25.7	36.7	44.9	3.35	4.22	5.55	8.16	9.45	1.50943	0.136792	3.49556	80.6667	41.8846	92.3
282	2	13.6	4	0.18	21.74	0	57	24	0.4	1.57	60	24.3418	5.9	0.98	1.6	4.03	120.8	457.49	824.8	15.63	17.31	21.74	24.95	24.17	3.51	5.51	9.26	7.38	2.96	1.32	1.81	2.35	2.63	2.22	1.19048	0.291667	2.43828	5.7873	5.05278	19.4375
283	2	14.1	4	0.19	21.32	1	30	20	0.333333	1.61	60	23.1473	7.08	5.54	0.96	3.66	277.8	465.03	599.6	12.52	21.32	29.69	29.98	23.7	3.25	13.38	6.57	12.41	9.54	1.55	2.52	2.64	2.35	1.31	1.15114	0.110227	1.80844	7.20621	5.84065	29.61
284	0	11.11	3	0.11	17.68	1	56	48	0.631579	1.69	76	26.6097	4.85	2.53	0.9	3.14	130.2	499.67	522.3	11.45	15.95	20.57	22.15	17.68	10.7	18.9	40.1	33.1	21.4	2.78	4.08	7.72	7.54	6.08	1.82222	0.288889	5.44511	26.9182	21.0262	86
285	0	11.9	3	0.26	8.39	1	44	0	0	1.78	70	22.0932	3.94	2.53	0.71	2.48	464.7	580.09	566.2	6.88	10.78	15.7	18.93	17.64	2.22	2.96	3.49	7.29	9.86	2.22	0.489	0.538	1.59	2.16	0.189744	-0.443846	0.678827	13.1361	7.26017	16.8725
286	2	10.9	3	0.21	19.3	1	45	0	0	1.7	72	24.9135	5.04	3.31	1.01	3.24	79.9	633.84	562.8	12.05	14.95	19.3	21.42	19.79	12.8	17.7	38.6	48.2	40.9	3.03	3.5	5.93	8.11	8.23	1.68966	0.162069	6.85511	29.9415	23.9004	109.65
287	0	9.4	2	0.09	10.86	1	47	0	0	1.7	70	24.2215	5.49	6.83	0.79	2.21	51.4	379.09	357.9	11.13	10.88	13.94	14.21	15.04	11.8	12.1	21.8	22.1	24.2	3.17	3.49	4.21	5.64	6.37	-1.2	-1.28	5.83707	30.9305	23.8544	59.55
288	2	14.1	4	0.08	21.37	0	60	40	0.869565	1.6	46	17.9688	4.19	0.98	1.69	2.11	339.7	420.97	548.3	11.9	12.78	18.38	25.32	25.32	1.82	1.84	2.68	4.37	4.82	0.87	1.01	1.03	1.22	1.47	0.0227273	0.159091	0.962578	4.33333	3.44118	10.165
289	0	6.7	1	0.06	13.39	1	38	0	0	1.72	82	27.7177	4.35	6.16	0.72	2.26	76.1	275.01	230.2	6.51	13.39	14.55	14.26	7.64	14	48.9	73.1	72.7	31.8	3.04	7.62	10.6	12.5	6.74	5.07267	0.665698	4.05067	93.0233	48.3871	171.375
290	0	9.2	2	0.12	13.16	1	54	10	0.125	1.73	80	26.7299	4.45	1.65	1.01	2.91	60.2	482.27	367.4	10	13.16	17	18.07	15.85	7.6	16.1	22	23.4	26.1	1.73	2.54	3.53	5.24	4.86	2.68987	0.256329	3.37778	23.3846	17.1	62.9
291	0	8.5	1	0.07	13.11	1	50	0	0	1.63	65	24.4646	4.93	5.29	1.09	2.23	85.6	335.55	269.9	6.69	13.11	15.94	13.6	5.99	20	38	66	89.8	26	4.17	6.38	10	12.1	5.71	2.80374	0.344237	5.94667	125.392	67.2646	176.3
292	0	8.4	1	0.11	13	0	52	32	0.395062	1.66	81	29.3947	7.31	2.63	1.14	4.8	135.9	759.14	372.4	9.22	14.98	19.31	18.57	13	31.8	48.9	83.4	104	81.2	5.34	7.68	10.4	14	10.3	2.96875	0.40625	13.0309	111.189	77.603	239.55
293	0	7.6	1	0.11	14.87	0	36	0	0	1.675	80	28.5141	5	1.98	1.06	3.82	498.4	430.5	264.1	8.11	14.87	15.05	11.73	7.43	22.3	54.9	100	97.4	70.3	3.91	7.64	11.7	12.5	8.1	4.82249	0.551775	8.03791	96.7462	61.8681	240.575
294	0	11.2	3	0.09	16.55	1	44	29	0.349398	1.78	83	26.1962	3.59	0.97	0.94	2.65	151.8	438.9	456.7	9.75	16.55	20.65	18.74	13.09	17.8	23.2	28.6	28.7	23.1	3.58	4.34	6.67	7.53	5.97	0.794118	0.111765	7.71333	56.96	41.0769	77.75
295	2	12.8	4	0.21	17.96	1	72	31	0.364706	1.75	85	27.7551	5.05	2.14	0.77	3.68	190.6	737.2	524.7	10.77	15.84	17.96	27.13	23.86	3.26	5.55	5.03	9.93	8.6	2.25	2.78	2.5	3.52	3.01	0.451677	0.104536	1.56045	8.96836	6.81058	21.5925
296	0	8.7	1	0.14	13.1	1	30	0	0	1.78	123	38.8209	4.61	2.27	0.88	3.36	99.2	575.5	258.1	8.85	14.72	17.56	16.29	13.1	36.5	79.9	133	119	108	6.01	10.6	17.2	15.9	13.7	7.39353	0.781942	14.3567	136.449	92.7966	321.825
297	0	10.5	2	0.22	19.16	1	34	34	0.414634	1.7	82	28.3737	4.33	1.69	1.31	2.51	27.3	789.6	497	12.36	19.16	23.79	24.56	19.33	18.3	20.4	24.2	34.6	27.1	3.22	3.78	4.5	6.6	5.44	0.308824	0.0823529	10.0528	41.3093	33.3131	81.075
298	0	11.2	3	0.23	16.78	1	63	0	0	1.62	59	22.4813	4.16	2.48	0.98	1.93	51.5	960.5	458.2	14.76	16.78	20.45	23.88	23.07	5.74	7.14	8.02	12.5	14	0.81	1.09	1.12	1.8	2.1	0.693069	0.138614	3.76544	10.1954	8.75	30.52
299	2	11.8	3	0.28	21.12	1	36	0	0	1.78	105	33.1398	5.01	1.67	0.75	4.1	288.1	664.2	505	12.35	15.79	21.12	24.53	20.26	6.64	10.6	11.4	12.2	10.89	1.9	2.32	2.43	2.9	2.46	1.15116	0.122093	3.64462	15.0056	12.0972	33.155
300	2	12	3	0.39	19.92	1	63	46	0.560976	1.72	82	27.7177	3.53	2.31	0.58	2.25	4.3	706.6	550.4	9.77	13.88	19.92	23.57	22.5	8.43	9.51	12.2	8.7	7.1	1.71	1.78	2.01	2.02	1.97	0.262774	0.0170316	3.66049	26.89	19.414	28.2625
301	0	11.1	3	0.2	16.72	1	40	44	0.578947	1.75	76	24.8163	5.26	2.34	1.01	3.73	41.6	818.5	578.1	13.51	16.72	21.54	23.2	20.57	4.05	7.92	8.98	11.8	10.2	1.4	1.72	2.03	2.55	2.72	1.20561	0.0996885	2.4318	8.09191	6.745	28.6075
302	2	11.8	3	0.12	10.85	1	49	31	0.462687	1.67	67	24.0238	5.2	3.91	0.71	2.68	93.3	237.81	408.3	13.82	10.35	12.56	15.31	14.56	3.94	8.03	4.99	13	8.19	2.46	2.89	3.17	4	3.64	-1.17867	-0.123919	2.42004	7.63566	6.41462	25.8375
303	2	10.5	2	0.7	16.64	1	25	40	0.416667	1.75	96	31.3469	4.21	2.11	0.86	2.76	39	267.3	412.8	7.14	13.4	16.64	19.21	14.8	2.54	10.8	15.8	22.1	17.1	2.08	4.25	6.1	9.74	6.97	1.31949	0.346645	0.806027	13.956	8.0042	48.535
304	0	8.9	2	0.1	13.76	1	59	0	0	1.69	79	27.6601	4.6	2.16	0.88	3.19	386.3	480.2	326.5	8.53	13.76	19.14	19.4	15.33	13.9	16.1	39.9	49.4	40.5	2.83	2.88	5.03	8.01	6.97	0.42065	0.00956023	5.26964	55.2684	36.6647	111.1
305	0	10.3	2	0.19	15.07	1	51	30	0.410959	1.75	73	23.8367	4.31	1.19	0.72	3.46	290.7	499.2	399.3	8.35	15.07	19.86	22	18.34	5.85	6.79	13.5	19.3	22.9	1.94	2.26	3.33	4.53	5.71	0.139881	0.047619	2.171	24.1237	15.7635	45.7325
306	2	9.8	2	0.19	21.3	1	48	0	0	1.75	91	29.7143	5.03	1.71	0.76	3.89	27.4	402.6	544.9	13.22	19.2	24.17	21.3	17.23	4.36	3.68	13.5	19.3	22.9	1.94	2.26	3.33	4.53	5.71	-0.113712	0.0535117	2.56174	8.97119	7.42057	43.805
307	0	10	2	0.08	12.78	1	58	34	0.566667	1.66	60	21.7738	5.49	12.18	0.67	1.97	16.6	554.5	445.2	7.45	12.78	16.53	18.02	20.17	15.2	10.3	81.7	42.9	34.2	6.2	5.1	17.3	13	10.8	-0.919325	-0.206379	5.03289	76.962	45.906	130.225
308	0	9	2	0.11	13.66	1	71	24	0.377953	1.63	63.5	23.9	4.56	2.31	1.01	2.83	35.7	470.32	401.6	9.94	13.66	17.77	19.69	14.54	6.82	8.76	15.9	21.4	17.8	2.23	2.62	3.8	5.49	4.75	0.521505	0.104839	3.01292	21.1801	15.4376	48.31
309	0	6.7	1	0.08	11.44	0	50	0	0	1.66	93	33.7495	5.72	2.36	1.39	3.79	62.8	574.53	240.8	6.73	11.44	11.11	11.21	6.26	23.9	62.6	41.4	43.7	37.4	缺	11.8	8.74	9.99	7.9	8.21656	#VALUE!	7.14876	147.988	79.9034	130.725
310	2	10.7	3	0.53	33.3	0	57	66	0.970588	1.58	68	27.2392	2.92	2.41	0.77	1.46	43.2	615.63	575.2	16.73	17.28	20.31	24.11	27.27	6.27	7.79	9.83	11	10.9	1.94	2.26	2.48	2.79	2.64	2.76364	0.581818	4.66209	9.47846	8.43246	29.285
311	2	15	4	0.1	24.4	1	52	48	0.695652	1.76	69	22.2753	2.95	1.7	0.6	1.97	83.3	582.61	769.5	15.72	20	24.54	24.4	19.36	2.26	2.28	4.31	2.99	2.4						0.0046729	0	1.57899	3.69885	3.23473	9.1275
312	2	14.5	4	0.99	14.81	0	55	35	0.7	1.59	50	19.7777	5.99	1.01	1.21	4.38	167.2	593.79	447.5	7.89	12.17	15.75	20.17	17.45	4.94	2.9	4.68	9.7	10.2	1.14	1.23	＜0.1	2.93	2.97	-0.476636	0.021028	1.73229	22.5057	14.0875	20.995
313	0	12.5	4	0.14	9.31	1	59	0	0	1.7	75	25.9516	2.86	1.07	1.2	1.34	386.1	426.27	483.3	7.52	7.91	8.94	15.84	13.39	13.7	14.4	17.1	23.1	30.3	3.96	4.03	4.31	5.23	6.43	1.79487	0.179487	4.57884	68.1592	40.9907	61.7
314	0	7.9	1	0.27	12.44	1	49	24	0.315789	1.7	76	26.2976	5.21	3.69	0.98	2.94	815.5	592.19	320.4	8.41	12.78	16.01	18.89	13.09	7.2	20.9	21.5	28.5	17.6	2.72	4.82	5.94	6.99	6.18	3.13501	0.480549	2.6912	29.3279	19.2628	65.675
315	0	9.7	2	0.13	13.15	1	51	40	0.5	1.7	80	27.6817	6.66	6.34	1.05	2.88	18.3	688.13	348.4	12.16	21.02	25.07	17.86	13.15	14.37	21.68	41.85	38.35	40.51	5.32	6.42	10.4	13	13.1	0.825056	0.124153	7.76619	33.1871	26.5892	104.425
316	0	8.1	1	0.14	12.07	1	61	24	0.315789	1.74	76	25.1024	7.73	5	1.14	3.99	203.1	956.69	303.6	8.24	18.18	20.97	18.49	12.07	11.1	21.5	33.4	45.8	35.5	2.77	4.34	7.24	10.3	8.24	1.04628	0.157948	4.06507	46.8354	30.3095	102.125
317	2	12	3	0.74	23.16	1	36	32	0.405063	1.78	79	24.9337	8.51	1.84	0.95	0.02	325.1	872.43	506.3	15.32	23.16	28.33	28.26	22.32	13.3	15.9	16.8	16.8	18.4	2.31	2.64	2.88	3.03	3.24	0.331633	0.0420918	9.05582	22.5042	19.5333	49.875
318	2	10.7	3	0.61	23.16	1	49	10	0.107527	1.83	93	27.7703	6.51	3.34	0.9	4.49	89.2	569.25	472.1	17.44	23.87	23.16	23.9	18.45	9.88	17.8	12.3	10.1	9.09	2.55	3.72	3.4	3.32	2.87	1.23173	0.18196	7.6581	14.175	12.7466	35.24
319	2	14.6	4	2.83	15.4	1	53	30	0.517241	1.63	58	21.83							392.6	13.09	13.95	18.99	22.86	24.68	2	2.97	4.21	4.8	5.61	1.6	2.11	2.56	3.18	3.79	1.12791	0.593023	1.16356	4.17101	3.43774	12.7475
320	2	14.8	4	0.53	16.03	1	36	30	0.288462	1.75	104	33.9592	5.43	6.59	0.69	2.12	37.7	719.2	445.6	11.27	12.3	16.03	20.91	22.1	13.6	16.5	17.6	25	20.9	3.02	3.36	3.38	3.93	3.01	2.81553	0.330097	6.81209	35.0064	27.1517	60.3
321	2	11	3	0.7	37.33	0	61	20	0.307692	1.53	65	27.7671	4.99	1.22	1.95	2.52	61.4	1175.55	644.1	14.23	22.07	28.13	34.15	30.64	2.1	2.95	2.27	2.22	＜2	0.617	0.637	0.674	0.676	0.732	0.108418	0.00255102	1.32813	3.91426	3.32045	#VALUE!
322	0	7.5	1	0.113	15.27	1	54	0	0	1.83	78.5	23.4405	4.33	2.01	1.04	2.48	92.4	285.53	405.9	12.01	12.94	15.27	9	5.45	29.4	24.6	24.3	21.8							-5.16129	0	15.6931	69.0952	55.0791	59.675
323	2	12.5	4	0.41	21.95	1	39	54	0.559585	1.73	96.5	32.243	6.11	11.35	0.77	2.53	31.6	849.37	533.6	15.92	21.95	26.57	24.28	20.92	10.4	14.8	17.1	16.6	14.5	1.33	3.6	4.79	7.25	7.67	0.729685	0.376451	7.35858	16.7472	14.6985	46.675
324	2	11.5	3	0.66	11.9	1	50	0	0	1.75	80	26.1224	4.24	0.87	2.08	1.48	71.6	501.8	491.2	7.67	12.7	13.18	11.25	7.76	4.78	17.7	24.7	22.3	12.2						2.56859	0	1.62945	22.9257	14.0222	56.97
325	2	14.8	4	0.4	21.73	1	39	28	0.35	1.76	80	25.8264	5.25	1.26	1.19	3.8	135.7	402.2	768.2	9.83	12.75	16.91	21.26	20.56	2.86	4.29	6.25	5.71	5.09						0.489726	0	1.2495	9.03633	6.54629	15.8025
326	0	7.8	1		11.66	1	61	0	0	1.8	92	28.3951	4.03	1.06	1.19	2.55	62.9	414.4	334.2	9.17	15.15	18.19	18.26	11.66	14.2	31.1	52.6	108	82.5						2.82609	0	5.78729	50.0882	34.8419	207.8
327	2	14.7	4	2.107	35.15	1	32	42	0.6	1.55	70	29.1363	9.1	17.38	0.52	1.18	9.9	930.6	404.9	5.45	11.22	15.63	19.22	13.24	6.71	26.3	31.6	47.5	45.5						3.39515	0	1.62531	68.8205	27.7018	108.778
328	0	9.7	2	0.09	18.91	1	44	48	0.607595	1.75	79	25.7959	5.58	2.79	1.07	3.6	37.7	264	409.8	14	23.11	27.86	24.87	18.91	6.2	9.14	14.7	19.7	16.3	1.81	2.42	3.18	4.36	3.97	0.322722	0.0669594	3.85778	11.8095	9.96429	44.995
329	0	11.3	3	0.07	13.32	1	28	14	0.132075	1.82	106	32.001	3.92	2.01	0.81	2.66	19	421	392.2	6.99	10.18	14.92	18.4	15.5	24.9	27.9	30	77	38.3	3.88	3.56	3.98	8.47	6.71	0.940439	-0.100313	7.7356	142.693	80.1502	138.825
330	0	7.5	1	0.07	11.3	1	43	14	0.193103	1.56	72.5	29.7913	4.73	2.76	1.04	3.3	42.1		272.2	6.39	11.3	12.81	13.37	7.39	8.4	18.4	31.3	35.3	30.1	3.54	6.2	9.9	11.9	8.77	2.03666	0.541752	2.3856	58.1315	29.5775	85.125
